# Supplementary material for: Cumulative gonadal hormone exposure is nonlinearly associated with risk of canine cranial cruciate ligament disease: a generalised additive model analysis of 20,590 dogs (1988‐2023)
Source: J Small Anim Pract. 2025 Aug 21;67(2):122–9. doi: 10.1111/jsap.70023 (PMC12883308; doi:10.1111/jsap.70023)
Supplement: Supplementary file 1 — File S1. Breed distribution and cranial cruciate ligament disease incidence rates. [file JSAP-67-122-s003.csv]

breed	total_count_M	crcld_count_M	incidence_M	total_count_F	crcld_count_F	incidence_F
australian_cattle_dog	119	3	0.0252	118	2	0.0169
australian_shepherd	228	4	0.0175	212	4	0.0189
beagle	124	2	0.0161	132	0	0
bernese_mountain_dog	133	7	0.0526	102	4	0.0392
border_collie	190	2	0.0105	209	1	0.00478
boston_terrier	142	0	0	150	0	0
boxer	423	7	0.0165	338	9	0.0266
bulldog	354	19	0.0537	204	12	0.0588
cavalier_king_charles_spaniel	123	1	0.00813	163	1	0.00613
chihuahua	450	3	0.00667	587	1	0.0017
cocker_spaniel	183	4	0.0219	188	2	0.0106
collie	55	0	0	61	1	0.0164
corgi	120	1	0.00833	120	3	0.025
dachshund	347	0	0	311	0	0
doberman_pinscher	197	3	0.0152	161	6	0.0373
english_springer_spaniel	109	1	0.00917	103	4	0.0388
german_shepherd_dog	786	13	0.0165	471	13	0.0276
german_short_wirehaired_pointer	239	1	0.00418	204	7	0.0343
golden_retriever	683	16	0.0234	564	20	0.0355
great_dane	193	0	0	160	2	0.0125
irish_wolfhound	49	0	0	37	0	0
jack_russell_terrier	179	1	0.00559	197	2	0.0102
labrador_retriever	1095	26	0.0237	838	28	0.0334
maltese	121	0	0	151	0	0
mastiff	209	12	0.0574	152	13	0.0855
miniature_schnauzer	110	0	0	121	1	0.00826
mixed_breed_giant	195	15	0.0769	63	4	0.0635
mixed_breed_large	372	14	0.0376	232	14	0.0603
mixed_breed_medium	208	2	0.00962	338	8	0.0237
mixed_breed_small	353	1	0.00283	386	6	0.0155
mixed_breed_standard	411	3	0.0073	581	17	0.0293
newfoundland	114	12	0.105	98	11	0.112
pomeranian	153	0	0	169	0	0
poodle_miniature	101	2	0.0198	99	0	0
poodle_standard	135	1	0.00741	140	0	0
poodle_toy	100	2	0.02	136	0	0
pug	202	0	0	181	1	0.00552
rhodesian_ridgeback	122	0	0	85	2	0.0235
rottweiler	467	18	0.0385	382	32	0.0838
saint_bernard	53	3	0.0566	41	1	0.0244
shetland_sheepdog	61	0	0	72	0	0
shih_tzu	216	0	0	216	0	0
siberian_husky	141	3	0.0213	125	5	0.04
west_highland_white_terrier	68	1	0.0147	74	0	0
yorkshire_terrier	312	0	0	373	8	0.0214
