# Supplementary material for: Cumulative gonadal hormone exposure is nonlinearly associated with risk of canine cranial cruciate ligament disease: a generalised additive model analysis of 20,590 dogs (1988‐2023)
Source: J Small Anim Pract. 2025 Aug 21;67(2):122–9. doi: 10.1111/jsap.70023 (PMC12883308; doi:10.1111/jsap.70023)
Supplement: Supplementary file 5 — File S5. Preprocessed raw dataset. [file JSAP-67-122-s001.csv]

CCL_disease	hormone_exposure	age_to_CCL	age_to_FU	breed	sex	age_HD	age_ED	age_LSA	age_MCT	age_OSA	age_HSA	age_PYO	age_UI	age_MC
0	165	0	4358	australian_cattle_dog	MN	0	0	0	0	0	0	0	0	0
0	4198	0	4198	australian_cattle_dog	ME	0	0	0	0	0	0	0	0	0
0	3473	0	4112	australian_cattle_dog	MN	0	0	0	0	0	0	0	3562	0
0	4110	0	4110	australian_cattle_dog	ME	0	0	0	0	0	0	0	0	0
0	184	0	4087	australian_cattle_dog	MN	0	0	0	0	0	0	0	0	0
0	4081	0	4081	australian_cattle_dog	ME	0	0	0	0	0	0	0	0	0
0	179	0	4017	australian_cattle_dog	MN	0	0	0	0	0	0	0	0	0
0	4006	0	4006	australian_cattle_dog	ME	0	0	0	0	0	0	0	0	0
0	3992	0	3992	australian_cattle_dog	ME	0	0	0	0	0	0	0	0	0
0	1261	0	3986	australian_cattle_dog	MN	0	0	0	0	0	0	0	0	0
0	3983	0	3983	australian_cattle_dog	ME	0	0	0	0	0	0	0	0	0
0	3947	0	3947	australian_cattle_dog	ME	0	0	0	0	0	0	0	0	0
0	3927	0	3927	australian_cattle_dog	ME	0	0	0	0	0	0	0	0	0
0	3907	0	3907	australian_cattle_dog	ME	0	0	0	3512	0	0	0	0	0
0	3898	0	3898	australian_cattle_dog	ME	0	0	0	0	0	0	0	0	0
0	3820	0	3820	australian_cattle_dog	ME	0	0	0	0	0	0	0	0	0
0	3789	0	3789	australian_cattle_dog	ME	0	0	0	0	0	0	0	0	0
0	3782	0	3782	australian_cattle_dog	ME	0	0	0	0	0	0	0	0	0
0	4017	0	3764	australian_cattle_dog	MN	0	0	0	0	0	0	0	0	0
0	3760	0	3760	australian_cattle_dog	ME	0	0	0	0	0	0	0	0	0
0	3756	0	3756	australian_cattle_dog	ME	0	0	0	0	0	0	0	0	0
0	365	0	3557	australian_cattle_dog	MN	0	0	0	0	0	0	0	0	0
0	3495	0	3495	australian_cattle_dog	ME	0	0	0	0	0	0	0	0	0
0	3490	0	3490	australian_cattle_dog	ME	0	0	0	0	0	0	0	0	0
0	153	0	3428	australian_cattle_dog	MN	0	0	0	0	0	0	0	0	0
0	460	0	3404	australian_cattle_dog	MN	0	0	0	0	0	0	0	0	0
0	242	0	3368	australian_cattle_dog	MN	0	0	2902	0	0	0	0	0	0
0	759	0	3299	australian_cattle_dog	MN	0	0	0	0	0	0	0	0	0
0	3222	0	3234	australian_cattle_dog	MN	0	0	0	0	0	0	0	0	0
0	3203	0	3203	australian_cattle_dog	ME	0	0	0	0	0	0	0	0	0
0	3158	0	3158	australian_cattle_dog	ME	0	0	0	0	0	0	0	0	0
0	3110	0	3110	australian_cattle_dog	ME	0	0	0	0	0	0	0	0	0
0	3047	0	3047	australian_cattle_dog	ME	0	0	3160	0	0	0	0	0	0
0	3021	0	3021	australian_cattle_dog	ME	0	0	0	0	0	0	0	0	0
0	3011	0	3011	australian_cattle_dog	ME	0	0	0	0	0	0	0	0	0
0	2993	0	2993	australian_cattle_dog	ME	0	0	0	0	0	0	0	0	0
0	2930	0	2930	australian_cattle_dog	ME	0	0	0	0	0	0	0	0	0
0	2835	0	2835	australian_cattle_dog	ME	0	0	0	0	0	0	0	0	0
0	2830	0	2830	australian_cattle_dog	ME	0	0	0	0	0	0	0	0	0
0	3528	0	2785	australian_cattle_dog	MN	0	0	0	0	0	0	0	0	0
0	2737	0	2737	australian_cattle_dog	ME	0	0	0	0	0	0	0	0	0
0	1676	0	2661	australian_cattle_dog	MN	0	0	0	0	0	0	0	0	0
0	672	0	2607	australian_cattle_dog	MN	0	0	0	0	0	0	0	0	0
0	165	0	2577	australian_cattle_dog	MN	0	0	0	0	0	0	0	0	0
0	2493	0	2493	australian_cattle_dog	ME	0	0	0	0	0	0	0	0	0
0	2476	0	2476	australian_cattle_dog	ME	0	0	0	0	0	0	0	0	0
0	2387	0	2387	australian_cattle_dog	ME	0	0	0	0	0	0	0	0	0
0	1027	0	2369	australian_cattle_dog	MN	0	0	0	0	0	0	0	0	0
0	2327	0	2329	australian_cattle_dog	MN	0	0	0	0	0	0	0	0	0
0	491	0	2320	australian_cattle_dog	MN	0	0	0	0	0	0	0	0	0
0	1608	0	2302	australian_cattle_dog	MN	0	0	0	0	0	0	0	0	0
0	1833	0	2227	australian_cattle_dog	MN	0	0	0	0	0	0	0	0	0
0	2222	0	2222	australian_cattle_dog	ME	0	0	0	0	0	0	0	0	0
0	2167	0	2167	australian_cattle_dog	ME	0	0	0	0	0	0	0	0	0
0	2081	0	2081	australian_cattle_dog	ME	0	0	0	0	0	0	0	0	0
0	1645	0	1997	australian_cattle_dog	MN	0	0	0	0	0	0	0	0	0
0	1964	0	1964	australian_cattle_dog	ME	0	0	0	0	0	0	0	0	0
0	1688	0	1887	australian_cattle_dog	MN	0	0	0	0	0	0	0	0	0
0	365	0	1802	australian_cattle_dog	MN	0	0	0	0	0	0	0	0	0
0	1752	0	1753	australian_cattle_dog	MN	0	0	0	0	0	0	0	0	0
0	266	0	1750	australian_cattle_dog	MN	0	0	0	0	0	0	0	0	0
0	1649	0	1649	australian_cattle_dog	ME	0	0	0	0	0	0	0	0	0
0	1644	0	1644	australian_cattle_dog	ME	0	0	0	0	0	0	0	0	0
0	1640	0	1640	australian_cattle_dog	ME	0	0	0	0	0	0	0	0	0
0	271	0	1561	australian_cattle_dog	MN	0	0	0	0	0	0	0	0	0
0	152	0	1503	australian_cattle_dog	MN	0	0	0	0	0	0	0	0	0
0	639	0	1475	australian_cattle_dog	MN	0	0	0	0	0	0	0	0	0
0	1452	0	1452	australian_cattle_dog	ME	0	0	0	0	0	0	0	0	0
0	1413	0	1413	australian_cattle_dog	ME	0	0	0	0	0	0	0	0	0
0	1047	0	1401	australian_cattle_dog	MN	0	0	0	0	0	0	0	0	0
0	162	0	1395	australian_cattle_dog	MN	0	0	0	0	0	0	0	0	0
0	1287	0	1287	australian_cattle_dog	ME	0	0	0	0	0	0	0	0	0
0	801	0	1285	australian_cattle_dog	MN	0	0	0	0	0	0	0	0	0
0	121	0	1187	australian_cattle_dog	MN	0	0	0	0	0	0	0	0	0
0	1115	0	1115	australian_cattle_dog	ME	0	0	0	0	0	0	0	0	0
0	1081	0	1081	australian_cattle_dog	ME	0	0	0	0	0	0	0	0	0
0	1067	0	1077	australian_cattle_dog	MN	0	0	0	0	0	0	0	0	0
0	1019	0	1019	australian_cattle_dog	ME	0	0	0	0	0	0	0	0	0
0	121	0	861	australian_cattle_dog	MN	0	0	0	0	0	0	0	0	0
0	830	0	830	australian_cattle_dog	ME	0	0	0	0	0	0	0	0	0
0	828	0	829	australian_cattle_dog	MN	0	0	0	0	0	0	0	0	0
0	827	0	827	australian_cattle_dog	ME	0	0	0	0	0	0	0	0	0
0	213	0	824	australian_cattle_dog	MN	0	0	0	0	0	0	0	0	0
0	247	0	810	australian_cattle_dog	MN	0	0	0	0	0	0	0	0	0
0	810	0	810	australian_cattle_dog	MN	0	0	0	0	0	0	0	0	0
0	803	0	803	australian_cattle_dog	ME	0	0	0	0	0	0	0	0	0
0	797	0	797	australian_cattle_dog	ME	0	0	0	0	0	0	0	0	0
0	792	0	792	australian_cattle_dog	ME	0	0	0	0	0	0	0	0	0
0	379	0	753	australian_cattle_dog	MN	0	0	0	0	0	0	0	0	0
0	204	0	724	australian_cattle_dog	MN	0	0	0	0	0	0	0	0	0
0	36	0	715	australian_cattle_dog	MN	0	0	0	0	0	0	0	0	0
0	170	0	712	australian_cattle_dog	MN	0	0	0	0	0	0	0	0	0
0	708	0	708	australian_cattle_dog	ME	0	0	0	0	0	0	0	0	0
0	1279	0	660	australian_cattle_dog	MN	0	0	0	0	0	0	0	0	0
0	656	0	656	australian_cattle_dog	ME	0	0	0	0	0	0	0	0	0
0	190	0	656	australian_cattle_dog	MN	0	0	0	0	0	0	0	0	0
0	622	0	647	australian_cattle_dog	MN	0	0	0	0	0	0	0	0	0
0	217	0	636	australian_cattle_dog	MN	0	0	0	0	0	0	0	0	0
0	253	0	616	australian_cattle_dog	MN	0	0	0	0	0	0	0	0	0
0	574	0	574	australian_cattle_dog	MN	0	0	0	0	0	0	0	0	0
0	564	0	564	australian_cattle_dog	ME	0	0	0	0	0	0	0	0	0
0	184	0	554	australian_cattle_dog	MN	0	0	0	0	0	0	0	0	0
0	510	0	510	australian_cattle_dog	ME	0	0	0	0	0	0	0	0	0
0	460	0	504	australian_cattle_dog	MN	0	0	0	0	0	0	0	0	0
0	481	0	495	australian_cattle_dog	MN	0	0	0	0	0	0	0	0	0
0	194	0	486	australian_cattle_dog	MN	0	0	0	0	0	0	0	0	0
0	463	0	463	australian_cattle_dog	ME	0	0	0	0	0	0	0	0	0
0	319	0	444	australian_cattle_dog	MN	0	0	0	0	0	0	0	0	0
0	440	0	440	australian_cattle_dog	ME	0	0	0	0	0	0	0	0	0
0	439	0	440	australian_cattle_dog	MN	0	0	0	0	0	0	0	0	0
0	431	0	431	australian_cattle_dog	ME	0	0	0	0	0	0	0	0	0
0	425	0	426	australian_cattle_dog	MN	0	0	0	0	0	0	0	0	0
0	285	0	396	australian_cattle_dog	MN	0	0	0	0	0	0	0	0	0
0	378	0	378	australian_cattle_dog	ME	0	0	0	0	0	0	0	0	0
0	376	0	376	australian_cattle_dog	ME	0	0	0	0	0	0	0	0	0
0	369	0	372	australian_cattle_dog	MN	0	0	0	0	0	0	0	0	0
1	4150	2928	0	australian_cattle_dog	ME	0	0	0	0	0	0	0	0	0
1	1620	1552	0	australian_cattle_dog	ME	0	0	0	0	0	0	0	0	0
1	1308	1132	0	australian_cattle_dog	ME	0	0	0	0	0	0	0	0	0
0	194	0	4380	australian_shepherd	MN	0	0	0	0	0	0	0	0	0
0	565	0	4348	australian_shepherd	MN	0	0	0	0	0	0	0	0	0
0	200	0	4326	australian_shepherd	MN	0	0	0	0	0	0	0	0	0
0	229	0	4306	australian_shepherd	MN	0	0	0	0	0	0	0	0	0
0	4278	0	4278	australian_shepherd	ME	0	0	0	0	0	0	0	0	0
0	4270	0	4270	australian_shepherd	ME	0	0	4097	0	0	4015	0	0	0
0	3832	0	4270	australian_shepherd	MN	0	0	0	0	0	4190	0	0	0
0	4235	0	4235	australian_shepherd	ME	0	0	0	0	0	0	0	0	0
0	3287	0	4213	australian_shepherd	MN	0	0	0	0	0	0	0	0	0
0	4205	0	4205	australian_shepherd	ME	0	0	0	0	0	0	0	0	0
0	184	0	4200	australian_shepherd	MN	0	0	0	0	0	0	0	0	0
0	2192	0	4196	australian_shepherd	MN	0	0	0	0	0	0	0	0	0
0	487	0	4189	australian_shepherd	MN	0	0	0	0	0	0	0	0	0
0	4187	0	4187	australian_shepherd	ME	0	0	0	0	0	0	0	0	0
0	292	0	4187	australian_shepherd	MN	0	0	0	0	0	0	0	0	0
0	4173	0	4173	australian_shepherd	ME	0	0	0	0	0	0	0	0	0
0	4161	0	4161	australian_shepherd	ME	0	0	0	0	0	0	0	0	0
0	4147	0	4147	australian_shepherd	ME	0	0	0	0	0	0	0	0	0
0	4110	0	4110	australian_shepherd	ME	0	0	0	0	0	0	0	0	0
0	429	0	4095	australian_shepherd	MN	0	0	0	0	0	0	0	0	0
0	2895	0	4093	australian_shepherd	MN	0	0	0	0	0	0	0	0	0
0	4333	0	4061	australian_shepherd	MN	0	0	0	0	0	4042	0	0	0
0	153	0	4046	australian_shepherd	MN	0	0	0	0	0	0	0	0	0
0	3960	0	4031	australian_shepherd	MN	0	0	0	0	0	0	0	0	0
0	4022	0	4022	australian_shepherd	ME	0	0	0	0	0	0	0	0	0
0	3992	0	3992	australian_shepherd	ME	0	0	0	0	0	0	0	0	0
0	3969	0	3969	australian_shepherd	ME	0	0	0	0	0	0	0	0	0
0	1983	0	3969	australian_shepherd	MN	0	0	0	0	0	0	0	0	0
0	3951	0	3951	australian_shepherd	ME	0	0	0	0	0	0	0	0	0
0	3948	0	3948	australian_shepherd	ME	0	0	0	0	0	0	0	0	0
0	106	0	3916	australian_shepherd	MN	0	0	0	0	0	0	0	0	0
0	546	0	3903	australian_shepherd	MN	0	0	0	0	0	0	0	0	0
0	3879	0	3879	australian_shepherd	ME	0	0	0	0	0	3804	0	0	0
0	3862	0	3862	australian_shepherd	ME	0	0	3854	0	0	0	0	0	0
0	3840	0	3840	australian_shepherd	ME	0	0	0	0	0	0	0	0	0
0	3824	0	3824	australian_shepherd	ME	0	0	0	0	0	3440	0	0	0
0	130	0	3799	australian_shepherd	MN	0	0	3690	3690	0	0	0	0	0
0	153	0	3794	australian_shepherd	MN	0	0	0	0	0	0	0	0	0
0	3441	0	3791	australian_shepherd	MN	0	0	0	0	0	0	0	0	0
0	3758	0	3758	australian_shepherd	ME	0	0	0	0	0	0	0	0	0
0	3723	0	3723	australian_shepherd	ME	0	0	0	0	0	0	0	0	0
0	3089	0	3703	australian_shepherd	MN	0	0	0	0	0	0	0	0	0
0	3772	0	3694	australian_shepherd	MN	0	0	0	0	0	0	0	0	0
0	3666	0	3666	australian_shepherd	ME	0	0	0	0	0	0	0	0	0
0	3652	0	3652	australian_shepherd	ME	0	0	0	0	0	0	0	0	0
0	3624	0	3624	australian_shepherd	ME	0	0	0	0	0	0	0	0	0
0	1477	0	3601	australian_shepherd	MN	0	0	0	0	0	0	0	0	0
0	3597	0	3597	australian_shepherd	ME	0	0	0	0	0	0	0	0	0
0	3504	0	3504	australian_shepherd	ME	0	0	0	0	0	0	0	0	0
0	3046	0	3449	australian_shepherd	MN	0	0	0	0	3256	0	0	0	0
0	3439	0	3439	australian_shepherd	ME	0	0	0	0	0	0	0	0	0
0	109	0	3431	australian_shepherd	MN	0	0	0	0	0	0	0	0	0
0	185	0	3410	australian_shepherd	MN	0	0	0	0	0	0	0	0	0
0	2466	0	3400	australian_shepherd	MN	2427	2476	0	0	0	0	0	0	0
0	2996	0	3372	australian_shepherd	MN	0	0	0	0	0	0	0	0	0
0	1605	0	3343	australian_shepherd	MN	0	0	0	0	0	0	0	0	0
0	3300	0	3300	australian_shepherd	ME	0	0	0	0	0	0	0	0	0
0	1534	0	3274	australian_shepherd	MN	0	0	0	0	0	0	0	0	0
0	3262	0	3262	australian_shepherd	ME	0	0	0	0	0	3178	0	0	0
0	2341	0	3257	australian_shepherd	MN	0	0	0	0	0	0	0	0	0
0	184	0	3244	australian_shepherd	MN	0	0	0	0	0	0	0	0	0
0	184	0	3232	australian_shepherd	MN	0	0	0	0	0	0	0	0	0
0	2831	0	3161	australian_shepherd	MN	0	0	0	0	0	0	0	0	0
0	3108	0	3108	australian_shepherd	ME	0	0	0	0	0	0	0	0	0
0	184	0	3098	australian_shepherd	MN	0	0	0	0	0	0	0	0	0
0	180	0	3085	australian_shepherd	MN	0	0	0	0	0	0	0	0	0
0	3028	0	3073	australian_shepherd	MN	0	0	0	0	0	0	0	0	0
0	3050	0	3050	australian_shepherd	ME	0	0	0	0	0	0	0	0	0
0	3029	0	3029	australian_shepherd	ME	0	0	0	0	0	0	0	0	0
0	192	0	3016	australian_shepherd	MN	0	0	0	0	0	0	0	0	0
0	2997	0	2997	australian_shepherd	ME	0	0	0	0	0	0	0	0	0
0	187	0	2968	australian_shepherd	MN	0	0	0	0	0	0	0	0	0
0	2943	0	2943	australian_shepherd	ME	0	0	0	0	0	0	0	0	0
0	2930	0	2930	australian_shepherd	ME	0	0	0	0	0	0	0	0	0
0	252	0	2911	australian_shepherd	MN	0	0	0	0	0	0	0	0	0
0	255	0	2907	australian_shepherd	MN	0	0	0	0	0	0	0	0	0
0	214	0	2844	australian_shepherd	MN	0	0	0	0	0	0	0	0	0
0	2266	0	2828	australian_shepherd	MN	0	0	2770	0	0	0	0	0	0
0	2827	0	2827	australian_shepherd	ME	0	0	0	0	0	0	0	0	0
0	2821	0	2821	australian_shepherd	ME	0	0	0	0	0	0	0	0	0
0	2773	0	2773	australian_shepherd	ME	0	0	0	0	0	0	0	0	0
0	2744	0	2744	australian_shepherd	ME	0	0	0	0	0	0	0	0	0
0	2720	0	2720	australian_shepherd	ME	0	0	0	0	0	0	0	0	0
0	2694	0	2694	australian_shepherd	ME	0	0	0	0	0	0	0	0	0
0	183	0	2685	australian_shepherd	MN	0	0	0	0	0	0	0	0	0
0	2650	0	2650	australian_shepherd	ME	0	0	0	0	0	2558	0	0	0
0	153	0	2580	australian_shepherd	MN	0	0	0	0	0	0	0	0	0
0	519	0	2572	australian_shepherd	MN	0	0	0	0	0	0	0	0	0
0	181	0	2569	australian_shepherd	MN	0	0	0	0	0	0	0	0	0
0	328	0	2541	australian_shepherd	MN	0	0	0	0	0	0	0	0	0
0	2499	0	2499	australian_shepherd	ME	0	0	0	0	0	0	0	0	0
0	60	0	2497	australian_shepherd	MN	0	0	0	0	0	0	0	0	0
0	2456	0	2456	australian_shepherd	ME	0	0	0	0	0	0	0	0	0
0	2445	0	2445	australian_shepherd	ME	0	0	0	0	0	0	0	0	0
0	264	0	2433	australian_shepherd	MN	0	0	2294	0	0	0	0	0	0
0	1846	0	2421	australian_shepherd	MN	0	0	0	0	0	0	0	0	0
0	221	0	2411	australian_shepherd	MN	0	0	0	0	2197	0	0	0	0
0	197	0	2404	australian_shepherd	MN	0	0	0	0	0	0	0	0	0
0	2398	0	2398	australian_shepherd	ME	0	0	0	0	0	0	0	0	0
0	2389	0	2389	australian_shepherd	ME	0	0	0	0	0	0	0	0	0
0	2044	0	2386	australian_shepherd	MN	0	0	0	0	0	0	0	0	0
0	490	0	2385	australian_shepherd	MN	0	0	0	0	0	0	0	0	0
0	2324	0	2324	australian_shepherd	ME	0	0	0	0	0	0	0	0	0
0	208	0	2321	australian_shepherd	MN	0	0	0	0	0	0	0	0	0
0	2306	0	2306	australian_shepherd	ME	0	0	0	0	0	0	0	0	0
0	206	0	2288	australian_shepherd	MN	0	0	0	0	0	0	0	0	0
0	275	0	2262	australian_shepherd	MN	0	0	0	0	0	0	0	0	0
0	2223	0	2223	australian_shepherd	ME	0	0	0	2145	0	0	0	0	0
0	921	0	2222	australian_shepherd	MN	2088	0	0	0	0	0	0	0	0
0	181	0	2209	australian_shepherd	MN	0	0	0	0	0	0	0	0	0
0	198	0	2207	australian_shepherd	MN	0	0	0	0	0	0	0	0	0
0	184	0	2179	australian_shepherd	MN	0	0	0	0	0	0	0	0	0
0	2166	0	2166	australian_shepherd	ME	0	0	0	0	0	0	0	0	0
0	1554	0	2134	australian_shepherd	MN	0	0	0	0	0	0	0	0	0
0	370	0	2122	australian_shepherd	MN	0	0	0	0	0	0	0	0	0
0	304	0	2044	australian_shepherd	MN	0	0	0	0	0	0	0	0	0
0	184	0	2018	australian_shepherd	MN	0	0	0	0	0	0	0	0	0
0	373	0	1999	australian_shepherd	MN	0	0	0	0	0	0	0	0	0
0	1956	0	1956	australian_shepherd	ME	0	0	0	0	0	0	0	0	0
0	379	0	1946	australian_shepherd	MN	0	0	0	0	0	0	0	0	0
0	299	0	1934	australian_shepherd	MN	0	0	0	0	0	0	0	0	0
0	1931	0	1931	australian_shepherd	ME	0	0	0	0	0	0	0	0	0
0	1831	0	1876	australian_shepherd	MN	0	0	0	0	0	0	0	0	0
0	199	0	1864	australian_shepherd	MN	0	0	0	0	0	0	0	0	0
0	1848	0	1848	australian_shepherd	ME	0	0	0	0	0	0	0	0	0
0	129	0	1830	australian_shepherd	MN	0	0	0	0	0	0	0	0	0
0	1819	0	1824	australian_shepherd	MN	0	0	0	0	0	0	0	0	0
0	1776	0	1776	australian_shepherd	ME	0	0	0	0	0	0	0	0	0
0	1745	0	1745	australian_shepherd	ME	0	0	0	0	0	0	0	0	0
0	1670	0	1670	australian_shepherd	ME	0	0	0	0	0	0	0	0	0
0	1637	0	1637	australian_shepherd	ME	0	0	0	0	0	0	0	0	0
0	234	0	1633	australian_shepherd	MN	0	0	0	0	0	0	0	0	0
0	1602	0	1602	australian_shepherd	ME	0	0	0	0	0	0	0	0	0
0	321	0	1600	australian_shepherd	MN	0	0	0	0	0	0	0	0	0
0	1595	0	1595	australian_shepherd	ME	0	0	0	0	0	0	0	0	0
0	1590	0	1590	australian_shepherd	ME	0	0	0	0	0	0	0	0	0
0	1558	0	1558	australian_shepherd	MN	0	0	0	0	0	0	0	0	0
0	1553	0	1553	australian_shepherd	ME	0	1539	0	0	0	0	0	0	0
0	1542	0	1542	australian_shepherd	ME	0	0	0	0	0	0	0	0	0
0	1535	0	1535	australian_shepherd	ME	0	0	0	0	0	0	0	0	0
0	184	0	1529	australian_shepherd	MN	0	0	0	0	0	0	0	0	0
0	1492	0	1492	australian_shepherd	ME	0	0	0	0	0	0	0	0	0
0	275	0	1487	australian_shepherd	MN	0	0	0	0	0	0	0	0	0
0	1475	0	1475	australian_shepherd	ME	0	0	0	0	0	0	0	0	0
0	1457	0	1457	australian_shepherd	ME	0	0	0	0	0	0	0	0	0
0	182	0	1445	australian_shepherd	MN	0	0	0	0	0	0	0	0	0
0	152	0	1391	australian_shepherd	MN	0	0	0	0	0	0	0	0	0
0	181	0	1371	australian_shepherd	MN	0	0	0	0	0	0	0	0	0
0	1367	0	1367	australian_shepherd	ME	0	0	0	0	0	0	0	0	0
0	168	0	1359	australian_shepherd	MN	0	0	0	0	0	0	0	0	0
0	545	0	1358	australian_shepherd	MN	0	0	0	0	0	0	0	0	0
0	106	0	1355	australian_shepherd	MN	0	0	0	0	0	0	0	0	0
0	182	0	1344	australian_shepherd	MN	0	0	0	0	0	0	0	0	0
0	184	0	1316	australian_shepherd	MN	0	0	0	0	0	0	0	0	0
0	419	0	1295	australian_shepherd	MN	0	0	0	0	0	0	0	0	0
0	298	0	1284	australian_shepherd	MN	0	0	0	0	0	0	0	0	0
0	165	0	1271	australian_shepherd	MN	0	0	0	0	0	0	0	0	0
0	1267	0	1267	australian_shepherd	ME	0	0	0	0	0	0	0	0	0
0	1252	0	1252	australian_shepherd	ME	0	0	0	0	0	0	0	0	0
0	130	0	1227	australian_shepherd	MN	0	0	0	0	0	0	0	0	0
0	182	0	1219	australian_shepherd	MN	0	0	0	0	0	0	0	0	0
0	608	0	1208	australian_shepherd	MN	0	0	0	0	0	0	0	0	0
0	1183	0	1183	australian_shepherd	ME	0	0	0	0	0	0	0	0	0
0	1176	0	1176	australian_shepherd	ME	0	0	0	0	0	0	0	0	0
0	428	0	1163	australian_shepherd	MN	0	0	0	0	0	0	0	0	0
0	349	0	1133	australian_shepherd	MN	0	0	0	0	0	0	0	0	0
0	1120	0	1120	australian_shepherd	ME	0	0	0	0	0	0	0	0	0
0	111	0	1106	australian_shepherd	MN	0	0	0	0	0	0	0	0	0
0	1084	0	1084	australian_shepherd	ME	0	0	0	0	0	0	0	0	0
0	90	0	1083	australian_shepherd	MN	0	0	0	0	0	0	0	0	0
0	210	0	1060	australian_shepherd	MN	0	0	0	0	0	0	0	0	0
0	1015	0	1015	australian_shepherd	ME	0	0	0	0	0	0	0	0	0
0	962	0	986	australian_shepherd	MN	0	0	0	0	0	0	0	0	0
0	177	0	975	australian_shepherd	MN	0	0	0	0	0	0	0	0	0
0	182	0	966	australian_shepherd	MN	0	0	0	0	0	0	0	0	0
0	137	0	962	australian_shepherd	MN	0	0	0	0	0	0	0	0	0
0	933	0	933	australian_shepherd	ME	0	0	0	0	0	0	0	0	0
0	932	0	932	australian_shepherd	ME	0	0	0	0	0	0	0	0	0
0	928	0	928	australian_shepherd	ME	0	0	0	0	0	0	0	0	0
0	919	0	919	australian_shepherd	ME	0	0	0	0	0	0	0	0	0
0	913	0	913	australian_shepherd	ME	0	0	0	0	0	0	0	0	0
0	864	0	864	australian_shepherd	ME	0	0	0	0	0	0	0	0	0
0	861	0	861	australian_shepherd	ME	0	0	0	0	0	0	0	0	0
0	179	0	826	australian_shepherd	MN	0	0	0	0	0	0	0	0	0
0	528	0	799	australian_shepherd	MN	0	0	0	0	0	0	0	0	0
0	184	0	795	australian_shepherd	MN	0	0	0	0	0	0	0	0	0
0	774	0	774	australian_shepherd	ME	0	0	0	0	0	0	0	0	0
0	321	0	754	australian_shepherd	MN	0	0	0	0	0	0	0	0	0
0	151	0	752	australian_shepherd	MN	0	0	0	0	0	0	0	0	0
0	1198	0	748	australian_shepherd	MN	0	0	0	0	0	0	0	0	0
0	728	0	728	australian_shepherd	ME	0	0	0	0	0	0	0	0	0
0	173	0	713	australian_shepherd	MN	0	0	0	0	0	0	0	0	0
0	173	0	710	australian_shepherd	MN	0	0	0	0	0	0	0	0	0
0	308	0	675	australian_shepherd	MN	0	0	0	0	0	0	0	0	0
0	666	0	667	australian_shepherd	MN	0	0	0	0	0	0	0	0	0
0	197	0	662	australian_shepherd	MN	0	0	0	0	0	0	0	0	0
0	602	0	618	australian_shepherd	MN	0	0	0	0	0	0	0	0	0
0	581	0	605	australian_shepherd	MN	0	0	0	0	0	0	0	0	0
0	604	0	604	australian_shepherd	ME	0	0	0	0	0	0	0	0	0
0	563	0	602	australian_shepherd	MN	0	0	0	0	0	0	0	0	0
0	168	0	582	australian_shepherd	MN	0	0	0	0	0	0	0	0	0
0	569	0	569	australian_shepherd	ME	0	0	0	0	0	0	0	0	0
0	549	0	549	australian_shepherd	ME	0	0	0	0	0	0	0	0	0
0	532	0	544	australian_shepherd	MN	0	0	0	0	0	0	0	0	0
0	122	0	543	australian_shepherd	MN	0	0	0	0	0	0	0	0	0
0	476	0	537	australian_shepherd	MN	0	0	0	0	0	0	0	0	0
0	195	0	530	australian_shepherd	MN	0	426	0	0	0	0	0	0	0
0	517	0	517	australian_shepherd	ME	0	0	0	0	0	0	0	0	0
0	506	0	506	australian_shepherd	ME	0	0	0	0	0	0	0	0	0
0	216	0	492	australian_shepherd	MN	0	0	0	0	0	0	0	0	0
0	253	0	486	australian_shepherd	MN	0	0	0	0	0	0	0	0	0
0	176	0	471	australian_shepherd	MN	0	0	458	0	0	0	0	0	0
0	459	0	459	australian_shepherd	ME	0	0	0	0	0	0	0	0	0
0	184	0	456	australian_shepherd	MN	0	0	0	0	0	0	0	0	0
0	148	0	449	australian_shepherd	MN	0	0	0	0	0	0	0	0	0
0	177	0	440	australian_shepherd	MN	0	0	0	0	0	0	0	0	0
0	145	0	406	australian_shepherd	MN	0	0	0	0	0	0	0	0	0
0	280	0	405	australian_shepherd	MN	0	0	0	0	0	0	0	0	0
0	363	0	405	australian_shepherd	MN	0	0	0	0	0	0	0	0	0
0	241	0	404	australian_shepherd	MN	0	0	0	0	0	0	0	0	0
0	397	0	397	australian_shepherd	ME	0	0	0	0	0	0	0	0	0
0	292	0	386	australian_shepherd	MN	0	0	0	0	0	0	0	0	0
0	381	0	381	australian_shepherd	ME	0	0	0	0	0	0	0	0	0
0	369	0	369	australian_shepherd	ME	0	0	0	0	0	0	0	0	0
1	2009	3526	0	australian_shepherd	MN	0	0	0	0	0	0	0	0	0
1	184	2741	0	australian_shepherd	MN	0	0	0	0	0	0	0	0	0
1	173	2192	0	australian_shepherd	MN	0	0	0	0	0	0	0	0	0
1	1459	743	0	australian_shepherd	ME	0	0	0	0	0	0	0	0	0
0	182	0	4413	beagle	MN	0	0	0	0	0	1314	0	0	0
0	4373	0	4373	beagle	ME	0	0	0	0	0	0	0	0	0
0	175	0	4340	beagle	MN	0	0	0	0	0	0	0	0	0
0	3085	0	4308	beagle	MN	0	0	0	3708	0	0	0	0	0
0	200	0	4294	beagle	MN	0	0	0	0	0	0	0	0	0
0	635	0	4270	beagle	MN	0	0	0	0	0	0	0	0	0
0	4223	0	4223	beagle	ME	0	0	0	0	0	0	0	0	0
0	147	0	4218	beagle	MN	0	0	0	0	0	0	0	0	0
0	1542	0	4217	beagle	MN	0	0	0	0	0	0	0	0	0
0	205	0	4204	beagle	MN	0	0	0	0	0	0	0	0	0
0	203	0	4176	beagle	MN	0	0	0	0	0	0	0	0	0
0	4114	0	4114	beagle	ME	0	0	0	0	0	0	0	0	0
0	195	0	4091	beagle	MN	4061	0	0	0	0	0	0	0	0
0	177	0	4067	beagle	MN	0	0	0	0	0	3816	0	0	0
0	4018	0	4018	beagle	ME	0	0	0	0	0	0	0	0	0
0	3975	0	3975	beagle	ME	0	0	0	0	0	0	0	0	0
0	92	0	3940	beagle	MN	0	0	0	0	0	0	0	0	0
0	3781	0	3931	beagle	MN	0	0	0	0	0	0	0	0	0
0	1836	0	3924	beagle	MN	0	0	0	0	0	0	0	0	0
0	218	0	3882	beagle	MN	0	0	0	0	0	0	0	0	0
0	208	0	3838	beagle	MN	0	0	0	0	0	0	0	0	0
0	3801	0	3801	beagle	ME	0	0	0	0	0	0	0	0	0
0	3769	0	3769	beagle	ME	0	0	0	0	0	0	0	0	0
0	3750	0	3750	beagle	ME	0	0	0	0	0	0	0	0	0
0	3654	0	3671	beagle	MN	0	0	0	0	0	0	0	0	0
0	3665	0	3665	beagle	ME	0	0	0	0	0	0	0	0	0
0	3587	0	3587	beagle	ME	0	0	0	0	0	0	0	0	0
0	3549	0	3549	beagle	ME	0	0	0	0	0	0	0	0	0
0	203	0	3509	beagle	MN	0	0	0	0	0	0	0	0	0
0	2221	0	3501	beagle	MN	0	0	0	0	0	0	0	0	0
0	3492	0	3500	beagle	MN	0	0	0	0	0	0	0	0	0
0	763	0	3465	beagle	MN	0	0	0	0	0	0	0	0	0
0	3337	0	3337	beagle	ME	0	0	0	0	0	0	0	0	0
0	3159	0	3320	beagle	MN	0	0	0	0	0	0	0	0	0
0	3260	0	3284	beagle	MN	0	0	0	0	0	0	0	0	0
0	3173	0	3173	beagle	ME	0	0	0	0	0	0	0	0	0
0	591	0	3059	beagle	MN	0	0	0	0	0	0	0	0	0
0	3003	0	3003	beagle	ME	0	0	0	0	0	0	0	0	0
0	2976	0	2976	beagle	ME	0	0	0	0	0	0	0	0	0
0	2928	0	2928	beagle	ME	0	0	0	0	0	0	0	0	0
0	2923	0	2923	beagle	ME	0	0	0	0	0	0	0	0	0
0	158	0	2893	beagle	MN	0	0	0	0	0	0	0	0	0
0	3805	0	2887	beagle	MN	0	0	0	0	0	0	0	0	0
0	125	0	2871	beagle	MN	0	0	0	0	0	0	0	0	0
0	2834	0	2834	beagle	ME	0	0	0	0	0	0	0	0	0
0	2812	0	2812	beagle	ME	0	0	0	0	0	0	0	0	0
0	125	0	2669	beagle	MN	0	0	0	0	0	0	0	0	0
0	3058	0	2666	beagle	MN	0	0	0	0	0	0	0	0	0
0	650	0	2616	beagle	MN	0	0	0	0	0	0	0	0	0
0	2611	0	2611	beagle	ME	0	0	0	0	0	0	0	0	0
0	147	0	2575	beagle	MN	0	0	0	0	0	0	0	0	0
0	2550	0	2550	beagle	ME	0	0	0	0	0	0	0	0	0
0	2537	0	2537	beagle	ME	0	0	0	0	0	0	0	0	0
0	2479	0	2479	beagle	ME	0	0	0	0	0	0	0	0	0
0	167	0	2299	beagle	MN	0	0	0	0	0	0	0	0	0
0	235	0	2253	beagle	MN	0	0	0	0	0	0	0	0	0
0	148	0	2243	beagle	MN	0	0	0	0	0	0	0	0	0
0	153	0	2213	beagle	MN	0	0	0	0	0	0	0	0	0
0	2201	0	2202	beagle	MN	0	0	0	0	0	0	0	0	0
0	158	0	2162	beagle	MN	0	0	0	0	0	0	0	0	0
0	231	0	2072	beagle	MN	0	0	0	0	0	0	0	0	0
0	2068	0	2068	beagle	ME	0	0	0	0	0	0	0	0	0
0	150	0	2012	beagle	MN	0	0	0	0	0	0	0	0	0
0	155	0	2006	beagle	MN	0	0	0	0	0	0	0	0	0
0	365	0	1999	beagle	MN	0	0	0	0	0	0	0	0	0
0	443	0	1973	beagle	MN	0	0	0	0	0	0	0	0	0
0	1964	0	1964	beagle	ME	0	0	0	0	0	0	0	0	0
0	1854	0	1854	beagle	ME	0	0	0	0	0	0	0	0	0
0	1847	0	1847	beagle	ME	0	0	0	0	0	0	0	0	0
0	923	0	1841	beagle	MN	0	0	0	0	0	0	0	0	0
0	246	0	1799	beagle	MN	0	0	0	0	0	0	0	0	0
0	144	0	1780	beagle	MN	0	0	0	0	0	0	0	0	0
0	191	0	1664	beagle	MN	0	0	0	0	0	0	0	0	0
0	153	0	1654	beagle	MN	0	0	0	0	0	0	0	0	0
0	350	0	1612	beagle	MN	0	827	0	0	0	0	0	0	0
0	225	0	1580	beagle	MN	0	0	0	0	0	0	0	0	0
0	1558	0	1558	beagle	ME	0	0	0	0	0	0	0	0	0
0	313	0	1540	beagle	MN	0	0	0	0	0	0	0	0	0
0	365	0	1486	beagle	MN	0	0	0	0	0	0	0	0	0
0	1470	0	1471	beagle	MN	0	0	0	0	0	0	0	0	0
0	178	0	1449	beagle	MN	0	0	0	0	0	0	0	0	0
0	152	0	1437	beagle	MN	0	0	0	0	0	0	0	0	0
0	1419	0	1419	beagle	ME	0	0	0	0	0	0	0	0	0
0	1397	0	1397	beagle	ME	0	0	0	0	0	0	0	0	0
0	1379	0	1379	beagle	ME	0	0	0	0	0	0	0	0	0
0	915	0	1366	beagle	MN	0	0	0	0	0	0	0	0	0
0	396	0	1325	beagle	MN	0	0	0	0	0	0	0	0	0
0	1286	0	1286	beagle	ME	0	0	0	0	0	0	0	0	0
0	150	0	1270	beagle	MN	0	0	0	0	0	0	0	0	0
0	1216	0	1216	beagle	ME	0	0	0	0	0	0	0	0	0
0	978	0	1149	beagle	MN	0	0	0	0	0	0	0	0	0
0	1126	0	1126	beagle	ME	0	0	0	0	0	0	0	0	0
0	958	0	958	beagle	ME	0	0	0	0	0	0	0	0	0
0	143	0	942	beagle	MN	0	0	0	0	0	0	0	0	0
0	928	0	928	beagle	ME	0	0	0	0	0	0	0	0	0
0	127	0	924	beagle	MN	0	0	0	0	0	0	0	0	0
0	921	0	921	beagle	ME	0	0	0	0	0	0	0	0	0
0	912	0	916	beagle	MN	0	0	0	0	0	0	0	0	0
0	172	0	913	beagle	MN	0	0	0	0	0	0	0	0	0
0	887	0	888	beagle	MN	0	0	0	0	0	0	0	0	0
0	801	0	882	beagle	MN	0	0	0	0	0	0	0	0	0
0	180	0	874	beagle	MN	0	0	0	0	0	0	0	0	0
0	873	0	873	beagle	ME	0	0	0	0	0	0	0	0	0
0	865	0	865	beagle	ME	0	0	0	0	0	0	0	0	0
0	231	0	829	beagle	MN	0	0	0	0	0	0	0	0	0
0	802	0	802	beagle	ME	0	0	0	0	0	0	0	0	0
0	158	0	736	beagle	MN	0	0	0	0	0	0	0	0	0
0	154	0	734	beagle	MN	0	0	0	0	0	0	0	0	0
0	365	0	702	beagle	MN	0	0	0	0	0	0	0	0	0
0	171	0	684	beagle	MN	0	0	0	0	0	0	0	0	0
0	631	0	679	beagle	MN	0	0	0	0	0	0	0	0	0
0	661	0	662	beagle	MN	0	0	0	0	0	0	0	0	0
0	661	0	662	beagle	MN	0	0	0	0	0	0	0	0	0
0	658	0	659	beagle	MN	0	0	0	0	0	0	0	0	0
0	655	0	656	beagle	MN	0	0	0	0	0	0	0	0	0
0	257	0	653	beagle	MN	0	0	0	0	0	0	0	0	0
0	645	0	646	beagle	MN	0	0	0	0	0	0	0	0	0
0	642	0	643	beagle	MN	0	0	0	0	0	0	0	0	0
0	538	0	538	beagle	ME	0	0	0	0	0	0	0	0	0
0	261	0	478	beagle	MN	0	0	0	0	0	0	0	0	0
0	16	0	469	beagle	MN	0	0	0	0	0	0	0	0	0
0	182	0	379	beagle	MN	0	0	0	0	0	0	0	0	0
1	2707	2684	0	beagle	ME	0	0	0	0	0	0	0	0	0
1	197	1258	0	beagle	MN	0	0	0	0	0	0	0	0	0
0	2286	0	3730	bernese_mountain_dog	MN	0	0	0	0	0	0	0	0	0
0	3639	0	3639	bernese_mountain_dog	ME	0	0	0	0	0	0	0	0	0
0	3545	0	3545	bernese_mountain_dog	ME	0	0	0	0	0	0	0	0	0
0	174	0	3496	bernese_mountain_dog	MN	0	0	0	0	0	0	0	0	0
0	245	0	3492	bernese_mountain_dog	MN	0	0	2620	0	0	0	0	0	0
0	3488	0	3488	bernese_mountain_dog	ME	0	0	0	3222	0	0	0	0	0
0	2349	0	3459	bernese_mountain_dog	MN	0	0	0	0	0	0	0	0	0
0	3252	0	3252	bernese_mountain_dog	ME	0	0	0	0	0	0	0	0	0
0	3243	0	3243	bernese_mountain_dog	ME	0	0	0	0	0	0	0	0	0
0	1832	0	3189	bernese_mountain_dog	MN	0	0	0	0	0	0	0	0	0
0	3186	0	3186	bernese_mountain_dog	ME	0	0	0	0	0	0	0	0	0
0	3185	0	3185	bernese_mountain_dog	ME	0	0	0	0	0	0	0	0	0
0	3165	0	3165	bernese_mountain_dog	ME	0	0	0	0	0	0	0	0	0
0	2009	0	3137	bernese_mountain_dog	MN	0	0	0	0	0	0	0	0	0
0	184	0	3072	bernese_mountain_dog	MN	0	0	0	0	0	0	0	0	0
0	487	0	2957	bernese_mountain_dog	MN	0	0	0	0	0	0	0	0	0
0	1675	0	2936	bernese_mountain_dog	MN	0	0	0	0	0	2832	0	0	0
0	183	0	2895	bernese_mountain_dog	MN	0	0	0	0	0	0	0	0	0
0	2883	0	2883	bernese_mountain_dog	ME	0	0	0	0	0	0	0	0	0
0	2866	0	2866	bernese_mountain_dog	ME	0	0	0	0	0	0	0	0	0
0	2861	0	2861	bernese_mountain_dog	ME	0	0	0	0	0	0	0	0	0
0	2782	0	2782	bernese_mountain_dog	ME	0	0	0	0	0	0	0	0	0
0	76	0	2753	bernese_mountain_dog	MN	0	0	0	0	0	0	0	0	0
0	208	0	2749	bernese_mountain_dog	MN	0	0	0	0	0	0	0	0	0
0	2739	0	2739	bernese_mountain_dog	ME	0	0	0	0	0	0	0	0	0
0	2716	0	2716	bernese_mountain_dog	ME	0	0	0	0	0	0	0	0	0
0	1421	0	2714	bernese_mountain_dog	MN	0	0	0	2328	0	0	0	0	0
0	230	0	2654	bernese_mountain_dog	MN	0	0	0	0	0	0	0	0	0
0	2617	0	2617	bernese_mountain_dog	ME	0	0	0	0	0	0	0	0	0
0	2554	0	2554	bernese_mountain_dog	ME	0	0	0	0	0	0	0	0	0
0	2472	0	2472	bernese_mountain_dog	ME	0	0	2192	0	0	0	0	0	0
0	317	0	2456	bernese_mountain_dog	MN	0	0	0	0	0	0	0	0	0
0	2451	0	2451	bernese_mountain_dog	ME	0	0	0	1721	0	0	0	0	0
0	2400	0	2400	bernese_mountain_dog	ME	0	0	0	0	0	0	0	0	0
0	2301	0	2301	bernese_mountain_dog	ME	0	0	0	0	0	0	0	0	0
0	2292	0	2292	bernese_mountain_dog	ME	0	0	0	0	0	0	0	0	0
0	801	0	2263	bernese_mountain_dog	MN	0	0	0	0	0	0	0	0	0
0	572	0	2238	bernese_mountain_dog	MN	0	0	0	0	0	0	0	0	0
0	2200	0	2200	bernese_mountain_dog	ME	0	0	0	2141	0	0	0	0	0
0	177	0	2191	bernese_mountain_dog	MN	0	0	0	0	0	0	0	0	0
0	2155	0	2155	bernese_mountain_dog	ME	0	0	0	0	0	0	0	0	0
0	1533	0	2122	bernese_mountain_dog	MN	0	0	0	0	0	0	0	0	0
0	140	0	2106	bernese_mountain_dog	MN	0	0	0	0	0	0	0	0	0
0	491	0	2073	bernese_mountain_dog	MN	0	0	0	0	0	0	0	0	0
0	265	0	2071	bernese_mountain_dog	MN	0	0	2017	0	0	0	0	0	0
0	2063	0	2063	bernese_mountain_dog	ME	0	0	0	0	0	0	0	0	0
0	98	0	2047	bernese_mountain_dog	MN	0	365	0	0	0	0	0	0	0
0	206	0	2026	bernese_mountain_dog	MN	0	0	0	0	0	0	0	0	0
0	214	0	2005	bernese_mountain_dog	MN	0	0	0	0	0	0	0	0	0
0	1996	0	1996	bernese_mountain_dog	ME	0	0	0	0	0	0	0	0	0
0	731	0	1994	bernese_mountain_dog	MN	0	0	0	0	0	0	0	0	0
0	1985	0	1985	bernese_mountain_dog	ME	0	0	0	0	0	0	0	0	0
0	583	0	1976	bernese_mountain_dog	MN	0	2007	0	0	0	0	0	0	0
0	1840	0	1840	bernese_mountain_dog	ME	0	0	830	0	0	0	0	0	0
0	1736	0	1792	bernese_mountain_dog	MN	0	1792	0	0	0	0	0	0	0
0	1654	0	1654	bernese_mountain_dog	ME	0	0	0	0	0	0	0	0	0
0	1622	0	1622	bernese_mountain_dog	ME	0	0	0	0	0	0	0	0	0
0	1613	0	1613	bernese_mountain_dog	ME	0	414	0	0	0	0	0	0	0
0	1597	0	1597	bernese_mountain_dog	ME	0	0	0	0	0	0	0	0	0
0	1591	0	1591	bernese_mountain_dog	ME	0	0	0	0	0	0	0	0	0
0	1587	0	1587	bernese_mountain_dog	ME	0	0	0	0	0	0	0	0	0
0	1521	0	1521	bernese_mountain_dog	ME	0	0	0	0	0	0	0	0	0
0	1491	0	1491	bernese_mountain_dog	ME	0	0	0	0	0	0	0	0	0
0	113	0	1484	bernese_mountain_dog	MN	0	0	0	0	0	0	0	0	0
0	182	0	1470	bernese_mountain_dog	MN	0	0	0	0	0	0	0	0	0
0	252	0	1405	bernese_mountain_dog	MN	0	0	0	0	0	0	0	0	0
0	1382	0	1382	bernese_mountain_dog	ME	0	0	0	0	0	0	0	0	0
0	1367	0	1367	bernese_mountain_dog	ME	0	0	0	0	0	0	0	0	0
0	409	0	1365	bernese_mountain_dog	MN	0	0	0	0	0	0	0	0	0
0	1348	0	1348	bernese_mountain_dog	ME	0	0	0	0	0	0	0	0	0
0	1348	0	1348	bernese_mountain_dog	ME	0	0	0	0	0	0	0	0	0
0	87	0	1248	bernese_mountain_dog	MN	0	0	0	0	0	0	0	0	0
0	382	0	1227	bernese_mountain_dog	MN	0	0	0	0	0	0	0	0	0
0	661	0	1165	bernese_mountain_dog	MN	0	0	0	0	0	0	0	0	0
0	509	0	1161	bernese_mountain_dog	MN	0	0	0	0	0	0	0	0	0
0	180	0	1137	bernese_mountain_dog	MN	0	0	1133	0	0	0	0	0	0
0	1106	0	1110	bernese_mountain_dog	MN	0	0	0	0	0	0	0	0	0
0	213	0	1071	bernese_mountain_dog	MN	0	0	0	0	0	0	0	0	0
0	1053	0	1053	bernese_mountain_dog	ME	0	0	0	0	0	0	0	0	0
0	1022	0	1022	bernese_mountain_dog	ME	0	0	0	0	0	0	0	0	0
0	157	0	1010	bernese_mountain_dog	MN	0	0	0	0	0	0	0	0	0
0	487	0	989	bernese_mountain_dog	MN	0	0	0	0	0	0	0	0	0
0	917	0	917	bernese_mountain_dog	ME	0	0	0	0	0	0	0	0	0
0	912	0	912	bernese_mountain_dog	ME	0	792	0	0	0	0	0	0	0
0	189	0	896	bernese_mountain_dog	MN	0	0	0	0	0	0	0	0	0
0	506	0	871	bernese_mountain_dog	MN	0	0	0	0	0	0	0	0	0
0	867	0	867	bernese_mountain_dog	MN	0	0	0	0	0	0	0	0	0
0	300	0	838	bernese_mountain_dog	MN	838	838	0	0	0	0	0	0	0
0	242	0	833	bernese_mountain_dog	MN	0	0	0	0	0	0	0	0	0
0	133	0	775	bernese_mountain_dog	MN	0	0	0	0	0	0	0	0	0
0	770	0	770	bernese_mountain_dog	ME	0	0	0	0	0	0	0	0	0
0	183	0	769	bernese_mountain_dog	MN	0	0	0	0	0	0	0	0	0
0	761	0	761	bernese_mountain_dog	ME	0	0	0	0	0	0	0	0	0
0	757	0	757	bernese_mountain_dog	ME	0	0	0	0	0	0	0	0	0
0	267	0	749	bernese_mountain_dog	MN	0	0	0	0	0	0	0	0	0
0	749	0	749	bernese_mountain_dog	ME	0	0	0	0	0	0	0	0	0
0	200	0	747	bernese_mountain_dog	MN	0	0	0	0	0	0	0	0	0
0	301	0	733	bernese_mountain_dog	MN	0	0	0	0	0	0	0	0	0
0	203	0	648	bernese_mountain_dog	MN	0	0	0	0	0	0	0	0	0
0	634	0	634	bernese_mountain_dog	ME	0	0	0	0	0	0	0	0	0
0	216	0	602	bernese_mountain_dog	MN	0	0	0	0	0	0	0	0	0
0	204	0	584	bernese_mountain_dog	MN	462	0	0	0	0	0	0	0	0
0	331	0	576	bernese_mountain_dog	MN	0	0	0	0	0	0	0	0	0
0	564	0	570	bernese_mountain_dog	MN	0	0	0	0	0	0	0	0	0
0	184	0	570	bernese_mountain_dog	MN	0	493	0	0	0	0	0	0	0
0	147	0	560	bernese_mountain_dog	MN	0	0	0	0	0	0	0	0	0
0	540	0	540	bernese_mountain_dog	ME	0	0	0	0	0	0	0	0	0
0	539	0	539	bernese_mountain_dog	ME	0	0	0	0	0	0	0	0	0
0	531	0	531	bernese_mountain_dog	ME	0	0	0	0	0	0	0	0	0
0	366	0	516	bernese_mountain_dog	MN	0	0	0	0	0	0	0	0	0
0	515	0	515	bernese_mountain_dog	ME	0	0	0	0	0	0	0	0	0
0	478	0	478	bernese_mountain_dog	ME	0	0	0	0	0	0	0	0	0
0	464	0	464	bernese_mountain_dog	ME	0	0	0	0	0	0	0	0	0
0	184	0	462	bernese_mountain_dog	MN	0	0	0	0	0	0	0	0	0
0	450	0	451	bernese_mountain_dog	MN	0	0	0	0	0	0	0	0	0
0	435	0	435	bernese_mountain_dog	ME	0	0	0	0	0	0	0	0	0
0	426	0	426	bernese_mountain_dog	ME	0	0	0	0	0	0	0	0	0
0	408	0	408	bernese_mountain_dog	ME	0	0	0	0	0	0	0	0	0
0	389	0	390	bernese_mountain_dog	MN	0	0	0	0	0	0	0	0	0
0	390	0	390	bernese_mountain_dog	ME	0	0	0	0	0	0	0	0	0
0	126	0	385	bernese_mountain_dog	MN	0	0	0	0	0	0	0	0	0
0	249	0	383	bernese_mountain_dog	MN	0	0	0	0	0	0	0	0	0
0	215	0	381	bernese_mountain_dog	MN	0	0	0	0	0	0	0	0	0
0	378	0	379	bernese_mountain_dog	MN	0	0	0	0	0	0	0	0	0
0	123	0	377	bernese_mountain_dog	MN	0	0	0	0	0	0	0	0	0
0	368	0	368	bernese_mountain_dog	ME	0	0	0	0	0	0	0	0	0
1	546	2622	0	bernese_mountain_dog	MN	0	0	0	0	0	0	0	0	0
1	141	2427	0	bernese_mountain_dog	MN	0	1285	0	0	0	0	0	0	0
1	31	2062	0	bernese_mountain_dog	MN	0	0	0	0	0	0	0	0	0
1	181	1851	0	bernese_mountain_dog	MN	0	0	0	0	1371	0	0	0	0
1	184	1555	0	bernese_mountain_dog	MN	0	0	0	0	0	0	0	0	0
1	211	1283	0	bernese_mountain_dog	MN	0	0	0	0	0	0	0	0	0
1	460	1203	0	bernese_mountain_dog	MN	0	0	0	0	0	0	0	0	0
0	4376	0	4376	border_collie	ME	0	0	0	0	0	0	0	0	0
0	216	0	4370	border_collie	MN	0	0	0	0	0	0	0	0	0
0	4370	0	4370	border_collie	ME	0	0	0	0	0	0	0	0	0
0	4348	0	4348	border_collie	ME	0	0	0	0	0	0	0	0	0
0	189	0	4346	border_collie	MN	0	0	0	0	0	0	0	0	0
0	4346	0	4346	border_collie	ME	3527	0	0	0	0	0	0	0	0
0	2336	0	4302	border_collie	MN	0	0	0	0	0	0	0	0	0
0	4292	0	4292	border_collie	ME	0	0	0	0	0	0	0	0	0
0	4266	0	4266	border_collie	ME	0	0	0	0	0	0	0	0	0
0	2336	0	4216	border_collie	MN	0	0	0	0	0	0	0	0	0
0	730	0	4180	border_collie	MN	0	0	0	0	0	0	0	0	0
0	259	0	4172	border_collie	MN	0	0	0	0	0	0	0	0	0
0	3679	0	4159	border_collie	MN	0	0	0	0	0	0	0	0	0
0	730	0	4098	border_collie	MN	0	0	0	0	0	0	0	0	0
0	4090	0	4090	border_collie	ME	0	0	0	0	0	0	0	0	0
0	4071	0	4071	border_collie	ME	0	0	0	0	0	0	0	0	0
0	4066	0	4066	border_collie	ME	0	0	0	0	0	0	0	0	0
0	4045	0	4045	border_collie	ME	0	0	0	0	0	0	0	3287	0
0	161	0	4044	border_collie	MN	0	0	0	0	0	0	0	0	0
0	184	0	4044	border_collie	MN	0	0	3630	0	0	0	0	0	0
0	3977	0	3977	border_collie	ME	0	0	3919	0	0	0	0	0	0
0	3944	0	3944	border_collie	ME	0	0	0	0	0	0	0	0	0
0	3177	0	3923	border_collie	MN	0	0	0	0	0	0	0	0	0
0	3849	0	3849	border_collie	ME	0	0	0	0	0	0	0	0	0
0	280	0	3834	border_collie	MN	0	0	0	0	0	3745	0	0	0
0	305	0	3771	border_collie	MN	0	0	0	0	0	0	0	0	0
0	3728	0	3728	border_collie	ME	0	0	0	0	0	0	0	0	0
0	3681	0	3681	border_collie	ME	0	0	0	0	0	0	0	0	0
0	218	0	3678	border_collie	MN	0	0	0	3348	0	0	0	0	0
0	3673	0	3673	border_collie	ME	0	0	0	0	0	0	0	0	0
0	182	0	3660	border_collie	MN	0	0	0	0	0	0	0	0	0
0	3652	0	3652	border_collie	ME	0	0	0	0	0	0	0	0	0
0	2786	0	3627	border_collie	MN	0	0	0	0	0	0	0	0	0
0	3604	0	3604	border_collie	ME	0	0	0	0	0	0	0	0	0
0	3602	0	3602	border_collie	ME	0	0	0	0	0	0	0	0	0
0	3591	0	3591	border_collie	ME	0	0	0	0	0	0	0	0	0
0	387	0	3570	border_collie	MN	884	0	0	0	0	0	0	0	0
0	3565	0	3565	border_collie	ME	0	0	0	0	0	0	0	0	0
0	3374	0	3559	border_collie	MN	0	0	0	0	0	0	0	0	0
0	5667	0	3521	border_collie	MN	0	0	0	0	0	0	0	0	0
0	3507	0	3507	border_collie	ME	0	0	0	0	0	0	0	0	0
0	208	0	3499	border_collie	MN	0	0	0	0	0	0	0	0	0
0	3495	0	3495	border_collie	ME	0	0	0	0	0	0	0	0	0
0	3468	0	3468	border_collie	ME	0	0	0	0	0	0	0	0	0
0	3451	0	3451	border_collie	ME	0	0	0	0	0	0	0	0	0
0	231	0	3365	border_collie	MN	0	0	0	0	0	0	0	0	0
0	2496	0	3356	border_collie	MN	0	0	0	0	0	0	0	0	0
0	360	0	3341	border_collie	MN	0	0	0	0	0	0	0	0	0
0	3327	0	3327	border_collie	ME	0	0	0	0	0	0	0	0	0
0	183	0	3299	border_collie	MN	0	0	0	0	0	0	0	0	0
0	3291	0	3291	border_collie	ME	0	0	0	0	0	0	0	0	0
0	3291	0	3291	border_collie	ME	0	0	0	0	0	0	0	0	0
0	179	0	3265	border_collie	MN	0	0	0	0	0	0	0	0	0
0	3214	0	3214	border_collie	ME	0	0	0	0	0	0	0	0	0
0	3205	0	3205	border_collie	ME	0	0	0	0	0	0	0	0	0
0	331	0	3184	border_collie	MN	0	0	0	0	0	0	0	0	0
0	198	0	3139	border_collie	MN	0	0	0	0	0	0	0	0	0
0	3103	0	3103	border_collie	ME	0	0	0	0	0	0	0	0	0
0	3098	0	3098	border_collie	ME	0	0	0	0	0	0	0	0	0
0	550	0	3078	border_collie	MN	0	0	0	0	0	0	0	0	0
0	117	0	3058	border_collie	MN	0	0	0	0	0	0	0	0	0
0	2881	0	3034	border_collie	MN	0	0	0	0	0	0	0	0	0
0	185	0	2978	border_collie	MN	0	0	0	0	0	0	0	0	0
0	2951	0	2951	border_collie	ME	0	0	0	0	0	0	0	0	0
0	2880	0	2937	border_collie	MN	0	0	0	0	0	0	0	0	0
0	2932	0	2932	border_collie	ME	0	0	0	0	0	0	0	0	0
0	2793	0	2930	border_collie	MN	0	0	0	0	0	0	0	0	0
0	2891	0	2891	border_collie	ME	0	0	0	0	0	0	0	0	0
0	2884	0	2884	border_collie	ME	0	0	0	0	0	0	0	0	0
0	2869	0	2869	border_collie	ME	0	0	0	0	0	0	0	0	0
0	2793	0	2793	border_collie	ME	0	0	0	0	0	0	0	0	0
0	2041	0	2746	border_collie	MN	0	0	0	0	0	0	0	0	0
0	2705	0	2705	border_collie	ME	0	0	0	0	0	0	0	0	0
0	184	0	2692	border_collie	MN	0	0	0	0	0	0	0	0	0
0	357	0	2680	border_collie	MN	0	0	0	0	0	0	0	0	0
0	2543	0	2662	border_collie	MN	0	0	0	0	0	0	0	0	0
0	2238	0	2653	border_collie	MN	0	0	2647	0	0	0	0	0	0
0	2622	0	2622	border_collie	ME	0	0	0	0	0	0	0	0	0
0	2620	0	2620	border_collie	ME	0	0	0	0	0	0	0	0	0
0	2611	0	2611	border_collie	ME	0	0	0	0	0	0	0	0	0
0	2591	0	2591	border_collie	ME	0	0	0	0	0	2562	0	0	0
0	2558	0	2558	border_collie	ME	0	0	0	0	0	0	0	0	0
0	2515	0	2515	border_collie	ME	0	0	0	0	0	0	0	0	0
0	2491	0	2491	border_collie	ME	0	0	0	0	0	0	0	0	0
0	302	0	2468	border_collie	MN	0	0	2356	0	0	0	0	0	0
0	2437	0	2437	border_collie	ME	0	0	0	0	0	0	0	0	0
0	2434	0	2434	border_collie	ME	0	0	0	0	0	0	0	0	0
0	2387	0	2387	border_collie	ME	0	0	0	0	0	0	0	0	0
0	2375	0	2375	border_collie	ME	0	0	0	0	0	0	0	0	0
0	61	0	2332	border_collie	MN	0	0	0	0	0	0	0	0	0
0	2315	0	2315	border_collie	ME	0	0	0	0	0	0	0	0	0
0	2310	0	2310	border_collie	ME	0	0	0	0	0	0	0	0	0
0	2309	0	2309	border_collie	ME	0	0	0	0	0	0	0	0	0
0	1461	0	2281	border_collie	MN	0	0	0	0	0	0	0	0	0
0	280	0	2243	border_collie	MN	0	0	0	0	0	0	0	0	0
0	181	0	2236	border_collie	MN	0	0	0	0	0	0	0	0	0
0	1870	0	2186	border_collie	MN	0	0	0	0	0	0	0	0	0
0	2120	0	2120	border_collie	ME	0	0	0	0	0	0	0	0	0
0	1765	0	2080	border_collie	MN	0	0	0	0	0	0	0	0	0
0	2028	0	2028	border_collie	ME	0	0	0	0	0	0	0	0	0
0	1995	0	1995	border_collie	ME	0	0	0	0	0	0	0	0	0
0	213	0	1993	border_collie	MN	0	0	0	0	0	0	0	0	0
0	246	0	1979	border_collie	MN	0	0	0	0	0	0	0	0	0
0	1948	0	1948	border_collie	ME	0	0	0	0	0	0	0	0	0
0	1938	0	1938	border_collie	ME	0	0	0	0	0	0	0	0	0
0	283	0	1934	border_collie	MN	0	0	0	0	0	0	0	0	0
0	1914	0	1914	border_collie	ME	0	0	0	0	0	0	0	0	0
0	210	0	1912	border_collie	MN	0	0	0	0	0	0	0	0	0
0	167	0	1903	border_collie	MN	0	0	0	0	0	0	0	0	0
0	1888	0	1888	border_collie	ME	0	0	0	0	0	0	0	0	0
0	633	0	1871	border_collie	MN	0	0	0	0	0	0	0	0	0
0	1844	0	1844	border_collie	ME	0	0	0	0	0	0	0	0	0
0	731	0	1840	border_collie	MN	0	0	0	0	0	0	0	0	0
0	182	0	1835	border_collie	MN	0	0	0	0	0	0	0	0	0
0	1826	0	1826	border_collie	ME	0	0	0	0	0	0	0	0	0
0	1798	0	1798	border_collie	ME	0	0	0	0	0	0	0	0	0
0	1783	0	1783	border_collie	ME	0	0	0	0	0	0	0	0	0
0	1781	0	1781	border_collie	ME	0	0	0	0	0	0	0	0	0
0	123	0	1763	border_collie	MN	0	0	0	0	0	0	0	0	0
0	1751	0	1753	border_collie	MN	0	0	0	0	0	0	0	0	0
0	1739	0	1739	border_collie	ME	0	0	0	0	0	0	0	0	0
0	1735	0	1735	border_collie	ME	0	0	0	0	0	0	0	0	0
0	1836	0	1720	border_collie	MN	0	0	0	0	0	0	0	0	0
0	184	0	1704	border_collie	MN	0	0	0	0	0	0	0	0	0
0	1671	0	1679	border_collie	MN	0	0	0	0	0	0	0	0	0
0	184	0	1662	border_collie	MN	0	0	0	0	0	0	0	0	0
0	1592	0	1592	border_collie	ME	0	0	0	0	0	0	0	0	0
0	188	0	1568	border_collie	MN	0	0	0	0	0	0	0	0	0
0	1509	0	1509	border_collie	ME	0	0	0	0	0	0	0	0	0
0	1219	0	1445	border_collie	MN	0	0	0	0	0	0	0	0	0
0	364	0	1439	border_collie	MN	0	0	885	0	0	0	0	0	0
0	1412	0	1412	border_collie	ME	0	0	0	0	0	0	0	0	0
0	1370	0	1370	border_collie	ME	0	0	0	0	0	0	0	0	0
0	1359	0	1359	border_collie	ME	0	0	0	0	0	0	0	0	0
0	1356	0	1356	border_collie	ME	0	0	0	0	0	0	0	0	0
0	1353	0	1353	border_collie	ME	0	0	0	0	0	0	0	0	0
0	1329	0	1329	border_collie	ME	0	0	0	0	0	0	0	0	0
0	1296	0	1296	border_collie	ME	0	0	0	0	0	0	0	0	0
0	365	0	1256	border_collie	MN	0	0	0	0	0	0	0	0	0
0	1254	0	1254	border_collie	ME	0	0	0	0	0	0	0	0	0
0	1236	0	1238	border_collie	MN	0	0	0	0	0	0	0	0	0
0	1226	0	1226	border_collie	ME	0	0	0	0	0	0	0	0	0
0	1192	0	1192	border_collie	ME	0	0	0	0	0	0	0	0	0
0	1108	0	1108	border_collie	ME	0	0	0	0	0	0	0	0	0
0	1106	0	1106	border_collie	ME	0	0	0	0	0	0	0	0	0
0	921	0	1103	border_collie	MN	0	0	0	0	0	0	0	0	0
0	1086	0	1086	border_collie	ME	0	0	0	0	0	0	0	0	0
0	1047	0	1047	border_collie	ME	0	0	0	0	0	0	0	0	0
0	1044	0	1044	border_collie	ME	0	0	0	0	0	0	0	0	0
0	1035	0	1035	border_collie	ME	0	0	0	0	0	0	0	0	0
0	991	0	991	border_collie	ME	0	0	0	0	0	0	0	0	0
0	966	0	966	border_collie	ME	0	0	0	0	0	0	0	0	0
0	419	0	956	border_collie	MN	0	0	0	0	0	0	0	0	0
0	920	0	920	border_collie	ME	0	0	0	0	0	0	0	0	0
0	275	0	902	border_collie	MN	0	0	0	0	0	0	0	0	0
0	862	0	862	border_collie	ME	0	0	0	0	0	0	0	0	0
0	840	0	840	border_collie	ME	0	0	0	0	0	0	0	0	0
0	832	0	832	border_collie	ME	0	0	0	0	0	0	0	0	0
0	823	0	822	border_collie	MN	0	0	0	0	0	0	0	0	0
0	822	0	822	border_collie	ME	0	0	0	0	0	0	0	0	0
0	807	0	807	border_collie	ME	0	0	0	0	0	0	0	0	0
0	416	0	804	border_collie	MN	0	0	0	0	0	0	0	365	0
0	260	0	793	border_collie	MN	0	0	0	0	0	0	0	0	0
0	933	0	793	border_collie	MN	0	0	0	0	0	0	0	0	0
0	305	0	757	border_collie	MN	0	0	0	0	0	0	0	0	0
0	754	0	754	border_collie	MN	0	0	0	0	0	0	0	0	0
0	745	0	745	border_collie	ME	0	0	0	0	0	0	0	0	0
0	739	0	739	border_collie	ME	0	0	0	0	0	0	0	0	0
0	516	0	730	border_collie	MN	0	0	0	0	0	0	0	0	0
0	42	0	719	border_collie	MN	0	0	0	0	0	0	0	0	0
0	707	0	707	border_collie	ME	0	0	0	0	0	0	0	0	0
0	668	0	668	border_collie	MN	0	0	0	0	0	0	0	0	0
0	666	0	666	border_collie	ME	0	0	0	0	0	0	0	0	0
0	658	0	658	border_collie	ME	0	0	0	0	0	0	0	0	0
0	644	0	644	border_collie	ME	644	0	0	0	0	0	0	0	0
0	157	0	607	border_collie	MN	0	0	0	0	0	0	0	0	0
0	606	0	606	border_collie	ME	0	0	0	0	0	0	0	0	0
0	601	0	601	border_collie	ME	0	0	0	0	0	0	0	0	0
0	211	0	561	border_collie	MN	0	0	0	0	0	0	0	0	0
0	248	0	553	border_collie	MN	0	0	0	0	0	0	0	0	0
0	360	0	553	border_collie	MN	0	0	0	0	0	0	0	0	0
0	199	0	552	border_collie	MN	0	0	0	0	0	0	0	0	0
0	162	0	506	border_collie	MN	0	0	0	0	0	0	0	0	0
0	470	0	470	border_collie	ME	0	0	0	0	0	0	0	0	0
0	416	0	416	border_collie	ME	0	0	0	0	0	0	0	0	0
0	388	0	394	border_collie	MN	0	0	0	0	0	0	0	0	0
0	393	0	393	border_collie	ME	0	0	0	0	0	0	0	0	0
0	387	0	388	border_collie	MN	0	0	0	0	0	0	0	0	0
1	4367	3499	0	border_collie	ME	0	0	0	0	0	0	0	0	0
1	250	2609	0	border_collie	MN	0	0	0	0	0	0	0	0	0
0	4335	0	4335	boston_terrier	ME	0	0	0	0	0	0	0	0	0
0	4253	0	4253	boston_terrier	ME	0	0	0	0	0	0	0	0	0
0	196	0	4152	boston_terrier	MN	0	0	0	0	0	0	0	0	0
0	4142	0	4142	boston_terrier	ME	0	0	0	0	0	0	0	0	0
0	4064	0	4064	boston_terrier	ME	0	0	0	0	0	0	0	0	0
0	3974	0	3974	boston_terrier	ME	0	0	0	0	0	0	0	0	0
0	3970	0	3970	boston_terrier	ME	0	0	0	0	0	0	0	0	0
0	3708	0	3959	boston_terrier	MN	0	0	0	0	0	0	0	0	0
0	3913	0	3913	boston_terrier	ME	0	0	0	0	0	0	0	0	0
0	3889	0	3889	boston_terrier	ME	0	0	0	0	0	0	0	0	0
0	2900	0	3882	boston_terrier	MN	0	0	0	2899	0	0	0	0	0
0	517	0	3858	boston_terrier	MN	0	0	0	0	0	0	0	0	0
0	3849	0	3849	boston_terrier	ME	0	0	3827	0	0	0	0	0	0
0	1279	0	3826	boston_terrier	MN	0	0	0	0	0	0	0	0	0
0	3819	0	3819	boston_terrier	ME	0	0	0	0	0	0	0	0	0
0	2096	0	3672	boston_terrier	MN	0	0	0	0	0	0	0	0	0
0	3661	0	3661	boston_terrier	ME	0	0	0	0	0	0	0	0	0
0	1301	0	3619	boston_terrier	MN	0	0	0	3544	0	0	0	0	0
0	3596	0	3596	boston_terrier	ME	0	0	0	3164	0	0	0	0	0
0	3541	0	3541	boston_terrier	ME	0	0	0	0	0	0	0	0	0
0	3500	0	3500	boston_terrier	ME	0	0	0	0	0	0	0	0	0
0	3411	0	3411	boston_terrier	ME	0	0	0	0	0	0	0	0	0
0	3408	0	3408	boston_terrier	ME	0	0	0	0	0	0	0	0	0
0	3379	0	3379	boston_terrier	ME	0	0	0	0	0	0	0	0	0
0	184	0	3328	boston_terrier	MN	0	0	0	0	3323	0	0	0	0
0	3305	0	3305	boston_terrier	ME	0	0	0	0	0	0	0	0	0
0	730	0	3293	boston_terrier	MN	0	0	0	0	0	0	0	0	0
0	3272	0	3272	boston_terrier	ME	0	0	0	0	0	0	0	0	0
0	3234	0	3234	boston_terrier	ME	0	0	0	0	0	0	0	0	0
0	3230	0	3230	boston_terrier	ME	0	0	0	0	0	0	0	0	0
0	3228	0	3228	boston_terrier	ME	0	0	0	0	0	0	0	0	0
0	3224	0	3224	boston_terrier	ME	0	0	0	0	0	0	0	0	0
0	220	0	3199	boston_terrier	MN	0	0	0	0	0	0	0	0	0
0	856	0	3150	boston_terrier	MN	0	0	0	0	0	0	0	0	0
0	290	0	3138	boston_terrier	MN	0	0	0	0	0	0	0	0	0
0	1218	0	3108	boston_terrier	MN	0	0	0	0	0	0	0	0	0
0	177	0	3051	boston_terrier	MN	0	0	0	0	0	0	0	0	0
0	2987	0	2987	boston_terrier	ME	0	0	0	0	0	0	0	0	0
0	2968	0	2968	boston_terrier	ME	0	0	0	0	0	0	0	0	0
0	2496	0	2962	boston_terrier	MN	0	0	0	0	0	0	0	0	0
0	1096	0	2961	boston_terrier	MN	0	0	0	0	0	0	0	0	0
0	2939	0	2939	boston_terrier	ME	0	0	0	0	0	0	0	0	0
0	2935	0	2935	boston_terrier	ME	0	0	0	0	0	0	0	0	0
0	2919	0	2919	boston_terrier	ME	0	0	0	2919	0	0	0	0	0
0	1959	0	2910	boston_terrier	MN	0	0	0	0	0	0	0	0	0
0	188	0	2857	boston_terrier	MN	0	0	0	0	0	0	0	0	0
0	2768	0	2768	boston_terrier	ME	0	0	0	0	0	0	0	0	0
0	240	0	2763	boston_terrier	MN	0	0	0	0	0	0	0	0	0
0	2763	0	2763	boston_terrier	ME	0	0	0	0	0	0	0	0	0
0	2732	0	2732	boston_terrier	ME	0	0	0	0	0	0	0	0	0
0	878	0	2728	boston_terrier	MN	0	0	0	0	0	0	0	0	0
0	2728	0	2728	boston_terrier	ME	0	0	0	0	0	0	0	0	0
0	2648	0	2648	boston_terrier	ME	0	0	0	0	0	0	0	0	0
0	2631	0	2631	boston_terrier	ME	0	0	0	0	0	0	0	0	0
0	2605	0	2606	boston_terrier	MN	0	0	0	0	0	0	0	0	0
0	184	0	2546	boston_terrier	MN	0	0	0	0	0	0	0	0	0
0	2525	0	2525	boston_terrier	ME	0	0	0	0	0	0	0	0	0
0	2524	0	2524	boston_terrier	ME	0	0	0	0	0	0	0	0	0
0	2501	0	2501	boston_terrier	ME	0	0	0	0	0	0	0	0	0
0	2472	0	2472	boston_terrier	ME	0	0	0	0	0	0	0	0	0
0	2422	0	2422	boston_terrier	ME	0	0	0	0	0	0	0	0	0
0	2385	0	2385	boston_terrier	ME	0	0	0	0	0	0	0	0	0
0	2378	0	2378	boston_terrier	ME	0	0	0	0	0	0	0	0	0
0	2303	0	2303	boston_terrier	ME	0	0	0	0	0	0	0	0	0
0	2285	0	2285	boston_terrier	ME	0	0	0	0	0	0	0	0	0
0	243	0	2280	boston_terrier	MN	0	0	0	0	0	0	0	0	0
0	2277	0	2277	boston_terrier	ME	0	0	0	0	0	0	0	0	0
0	184	0	2198	boston_terrier	MN	0	0	0	0	0	0	0	0	0
0	90	0	2137	boston_terrier	MN	0	0	0	0	0	0	0	0	0
0	2088	0	2090	boston_terrier	MN	0	0	0	0	0	0	0	0	0
0	2077	0	2077	boston_terrier	ME	0	0	0	0	0	0	0	0	0
0	389	0	2052	boston_terrier	MN	0	0	0	0	0	0	0	0	0
0	1995	0	1995	boston_terrier	ME	0	0	0	0	0	0	0	0	0
0	1989	0	1989	boston_terrier	ME	0	0	0	0	0	0	0	0	0
0	1968	0	1968	boston_terrier	ME	0	0	0	0	0	0	0	0	0
0	184	0	1895	boston_terrier	MN	0	0	0	0	0	0	0	0	0
0	164	0	1868	boston_terrier	MN	0	0	0	1820	0	0	0	0	0
0	1810	0	1810	boston_terrier	ME	0	0	0	0	0	0	0	0	0
0	172	0	1797	boston_terrier	MN	0	0	0	0	0	0	0	0	0
0	183	0	1767	boston_terrier	MN	0	0	0	0	0	0	0	0	0
0	1620	0	1620	boston_terrier	ME	0	0	0	0	0	0	0	0	0
0	1606	0	1606	boston_terrier	ME	0	0	0	0	0	0	0	0	0
0	203	0	1604	boston_terrier	MN	0	0	0	0	0	0	0	0	0
0	274	0	1596	boston_terrier	MN	0	0	0	0	0	0	0	0	0
0	669	0	1502	boston_terrier	MN	0	0	0	0	0	0	0	0	0
0	1461	0	1461	boston_terrier	ME	0	0	0	0	0	0	0	0	0
0	155	0	1437	boston_terrier	MN	0	0	0	0	0	0	0	0	0
0	1150	0	1396	boston_terrier	MN	0	0	0	0	0	0	0	0	0
0	154	0	1359	boston_terrier	MN	0	0	0	0	0	0	0	0	0
0	176	0	1339	boston_terrier	MN	0	0	0	0	0	0	0	0	0
0	1333	0	1333	boston_terrier	ME	0	0	0	0	0	0	0	0	0
0	232	0	1326	boston_terrier	MN	0	0	0	0	0	0	0	0	0
0	1323	0	1323	boston_terrier	MN	0	0	0	0	0	0	0	0	0
0	1300	0	1300	boston_terrier	ME	0	0	0	0	0	0	0	0	0
0	184	0	1281	boston_terrier	MN	0	0	0	0	0	0	0	0	0
0	631	0	1280	boston_terrier	MN	0	0	0	0	0	0	0	0	0
0	1269	0	1269	boston_terrier	ME	0	0	0	0	0	0	0	0	0
0	134	0	1230	boston_terrier	MN	0	0	0	0	0	0	0	0	0
0	1202	0	1202	boston_terrier	ME	0	0	0	0	0	0	0	0	0
0	1190	0	1190	boston_terrier	ME	0	0	0	0	0	0	0	0	0
0	1189	0	1189	boston_terrier	ME	0	0	0	0	0	0	0	0	0
0	570	0	1187	boston_terrier	MN	0	0	0	0	0	0	0	0	0
0	570	0	1187	boston_terrier	MN	0	0	0	0	0	0	0	0	0
0	196	0	1169	boston_terrier	MN	0	0	0	0	0	0	0	0	0
0	1150	0	1150	boston_terrier	ME	0	0	0	0	0	0	0	0	0
0	1107	0	1107	boston_terrier	ME	0	0	0	0	0	0	0	0	0
0	1101	0	1101	boston_terrier	ME	0	0	0	0	0	0	0	0	0
0	182	0	1081	boston_terrier	MN	0	0	0	0	1081	0	0	0	0
0	332	0	1062	boston_terrier	MN	0	0	0	942	0	0	0	0	0
0	1014	0	1014	boston_terrier	ME	0	0	0	0	0	0	0	0	0
0	878	0	878	boston_terrier	ME	0	0	0	0	0	0	0	0	0
0	225	0	869	boston_terrier	MN	0	0	0	0	0	0	0	0	0
0	278	0	850	boston_terrier	MN	0	0	0	0	0	0	0	0	0
0	210	0	828	boston_terrier	MN	0	0	0	0	0	0	0	0	0
0	766	0	766	boston_terrier	ME	0	0	0	0	0	0	0	0	0
0	153	0	762	boston_terrier	MN	0	0	0	0	0	0	0	0	0
0	147	0	744	boston_terrier	MN	0	0	0	0	0	0	0	0	0
0	254	0	733	boston_terrier	MN	0	0	0	0	0	0	0	0	0
0	546	0	707	boston_terrier	MN	0	0	0	0	0	0	0	0	0
0	173	0	701	boston_terrier	MN	0	0	0	0	0	0	0	0	0
0	692	0	692	boston_terrier	ME	0	0	0	0	0	0	0	0	0
0	671	0	671	boston_terrier	ME	0	0	0	0	0	0	0	0	0
0	652	0	652	boston_terrier	ME	0	0	0	0	0	0	0	0	0
0	612	0	613	boston_terrier	MN	0	0	0	0	0	0	0	0	0
0	221	0	572	boston_terrier	MN	0	0	0	0	0	0	0	0	0
0	552	0	552	boston_terrier	ME	0	0	0	0	0	0	0	0	0
0	551	0	551	boston_terrier	ME	0	0	0	0	0	0	0	0	0
0	547	0	547	boston_terrier	ME	0	0	0	0	0	0	0	0	0
0	208	0	536	boston_terrier	MN	0	0	0	0	0	0	0	0	0
0	508	0	513	boston_terrier	MN	0	0	0	0	0	0	0	0	0
0	472	0	472	boston_terrier	ME	0	0	0	0	0	0	0	0	0
0	207	0	461	boston_terrier	MN	0	0	0	0	0	0	0	0	0
0	454	0	454	boston_terrier	ME	0	0	0	0	0	0	0	0	0
0	365	0	450	boston_terrier	MN	0	0	0	0	0	0	0	0	0
0	440	0	440	boston_terrier	MN	0	0	0	0	0	0	0	0	0
0	431	0	431	boston_terrier	ME	0	0	0	0	0	0	0	0	0
0	199	0	422	boston_terrier	MN	0	0	0	0	0	0	0	0	0
0	416	0	416	boston_terrier	ME	0	0	0	0	0	0	0	0	0
0	408	0	409	boston_terrier	MN	0	0	0	0	0	0	0	0	0
0	389	0	408	boston_terrier	MN	0	0	0	0	0	0	0	0	0
0	155	0	399	boston_terrier	MN	0	0	0	0	0	0	0	0	0
0	391	0	391	boston_terrier	ME	0	0	0	0	0	0	0	0	0
0	4329	0	4329	boxer	ME	0	0	0	0	0	0	0	0	0
0	4254	0	4254	boxer	ME	0	0	0	0	0	0	0	0	0
0	4170	0	4170	boxer	ME	0	0	0	0	0	0	0	0	0
0	2075	0	4161	boxer	MN	0	0	0	0	0	0	0	0	0
0	4089	0	4089	boxer	ME	0	0	0	0	0	0	0	0	0
0	558	0	4082	boxer	MN	0	0	0	0	0	0	0	0	0
0	4055	0	4055	boxer	ME	0	0	0	0	0	0	0	0	0
0	4052	0	4052	boxer	ME	0	0	0	0	0	0	0	0	0
0	182	0	4020	boxer	MN	0	0	0	0	0	0	0	0	0
0	3951	0	3951	boxer	ME	0	0	0	0	0	0	0	0	0
0	3905	0	3905	boxer	ME	0	0	0	0	0	0	0	0	0
0	641	0	3861	boxer	MN	0	0	0	0	0	0	0	0	0
0	2473	0	3859	boxer	MN	0	0	0	0	0	0	0	0	0
0	365	0	3854	boxer	MN	0	0	0	0	0	0	0	0	0
0	367	0	3854	boxer	MN	0	0	0	0	0	0	0	0	0
0	3839	0	3839	boxer	ME	0	0	0	0	0	0	0	0	0
0	3806	0	3806	boxer	ME	0	0	0	0	0	0	0	0	0
0	3737	0	3784	boxer	MN	0	0	0	0	0	0	0	0	0
0	3778	0	3778	boxer	ME	0	0	0	0	0	0	0	0	0
0	3772	0	3772	boxer	ME	0	0	0	0	0	0	0	0	0
0	3753	0	3753	boxer	ME	0	0	0	3661	0	0	0	0	0
0	3750	0	3750	boxer	ME	0	0	0	0	0	0	0	0	0
0	3749	0	3749	boxer	ME	0	0	0	3380	0	0	0	0	0
0	3746	0	3746	boxer	ME	0	0	0	0	0	0	0	0	0
0	3985	0	3719	boxer	MN	0	0	0	1868	0	0	0	0	0
0	2953	0	3713	boxer	MN	0	0	0	0	0	0	0	0	0
0	3709	0	3709	boxer	ME	0	0	0	0	0	0	0	0	0
0	2129	0	3701	boxer	MN	0	0	0	3625	0	0	0	0	0
0	3700	0	3700	boxer	ME	0	0	0	0	0	0	0	0	0
0	3288	0	3683	boxer	MN	0	0	0	0	0	0	0	0	0
0	3680	0	3680	boxer	ME	0	0	0	0	0	0	0	0	0
0	3358	0	3675	boxer	MN	0	0	3357	3634	0	0	0	0	0
0	3669	0	3669	boxer	ME	0	0	0	0	0	0	0	0	0
0	3651	0	3651	boxer	ME	0	0	0	0	0	0	0	0	0
0	3639	0	3639	boxer	ME	0	0	3570	0	0	0	0	0	0
0	3600	0	3600	boxer	ME	0	0	0	0	0	0	0	0	0
0	3556	0	3556	boxer	ME	0	0	0	0	0	0	0	0	0
0	3555	0	3555	boxer	ME	0	0	3155	0	0	0	0	0	0
0	3550	0	3550	boxer	ME	0	0	0	0	0	0	0	0	0
0	3547	0	3547	boxer	ME	0	0	0	0	0	0	0	0	0
0	3533	0	3533	boxer	ME	0	0	0	0	0	0	0	0	0
0	3531	0	3531	boxer	ME	0	0	0	0	0	0	0	0	0
0	3531	0	3531	boxer	ME	0	0	0	0	0	0	0	0	0
0	271	0	3526	boxer	MN	0	0	0	0	0	0	0	0	0
0	601	0	3522	boxer	MN	0	0	3051	0	0	0	0	0	0
0	3510	0	3510	boxer	ME	0	0	0	0	0	0	0	0	0
0	3500	0	3500	boxer	ME	0	0	0	0	0	0	0	0	0
0	1825	0	3489	boxer	MN	0	0	0	0	0	3474	0	0	0
0	3405	0	3473	boxer	MN	0	0	0	0	0	0	0	0	0
0	2930	0	3446	boxer	MN	0	0	0	2930	0	0	0	0	0
1	3444	3414	3444	boxer	ME	0	0	0	2380	0	0	0	0	0
0	365	0	3441	boxer	MN	0	0	0	3441	0	0	0	0	0
0	3413	0	3413	boxer	ME	0	0	0	0	0	0	0	0	0
0	3412	0	3412	boxer	ME	0	0	0	0	0	0	0	0	0
0	2863	0	3410	boxer	MN	0	0	0	3185	0	0	0	0	0
0	132	0	3395	boxer	MN	0	0	0	0	0	0	0	0	0
0	3360	0	3360	boxer	ME	0	0	0	0	0	0	0	0	0
0	3374	0	3358	boxer	MN	0	0	0	0	0	0	0	0	0
0	3293	0	3331	boxer	MN	0	0	0	0	0	0	0	0	0
0	182	0	3320	boxer	MN	0	0	0	0	0	0	0	0	0
0	3318	0	3318	boxer	ME	0	0	0	0	0	0	0	0	0
0	3315	0	3315	boxer	ME	0	0	0	0	0	0	0	0	0
0	1058	0	3310	boxer	MN	0	0	0	0	0	0	0	1423	0
0	3310	0	3310	boxer	ME	0	0	0	0	0	0	0	0	0
0	182	0	3300	boxer	MN	0	0	0	0	0	0	0	0	0
0	3293	0	3293	boxer	ME	0	0	0	0	0	0	0	0	0
0	3292	0	3292	boxer	ME	0	0	0	3273	0	0	0	0	0
0	3289	0	3289	boxer	ME	0	0	0	0	0	0	0	0	0
0	1461	0	3287	boxer	MN	0	0	0	0	0	0	0	0	0
0	2211	0	3287	boxer	MN	0	0	0	0	0	0	0	0	0
0	3277	0	3277	boxer	ME	0	0	0	0	0	0	0	0	0
0	1496	0	3268	boxer	MN	0	0	0	0	0	0	0	0	0
0	3200	0	3249	boxer	MN	0	0	0	0	0	0	0	0	0
0	3248	0	3248	boxer	ME	0	0	0	0	0	0	0	0	0
0	3183	0	3215	boxer	MN	0	0	0	0	0	0	0	0	0
0	3195	0	3195	boxer	ME	0	0	0	0	0	0	0	0	0
0	2278	0	3192	boxer	MN	0	0	0	0	0	0	0	2827	0
0	3171	0	3171	boxer	ME	0	0	0	0	0	0	0	0	0
0	121	0	3153	boxer	MN	0	0	2899	0	0	0	0	0	0
0	3143	0	3143	boxer	ME	0	0	0	952	0	0	0	0	0
0	3142	0	3142	boxer	ME	0	0	0	0	0	0	0	0	0
0	697	0	3138	boxer	MN	0	0	2884	0	0	0	0	0	0
0	3135	0	3135	boxer	ME	0	0	0	0	0	0	0	0	0
0	2986	0	3126	boxer	MN	0	0	0	2044	0	2969	0	0	0
0	3125	0	3125	boxer	ME	0	0	0	2949	0	0	0	0	0
0	3114	0	3114	boxer	ME	0	0	0	0	0	0	0	0	0
0	3113	0	3113	boxer	ME	0	0	0	0	0	0	0	0	0
0	3112	0	3112	boxer	ME	0	0	0	0	0	0	0	0	0
1	2701	477	3109	boxer	MN	0	0	0	2685	0	0	0	0	0
0	3091	0	3091	boxer	ME	0	0	0	0	0	0	0	0	0
0	328	0	3085	boxer	MN	0	0	0	0	0	0	0	0	0
0	146	0	3069	boxer	MN	0	0	0	0	0	0	0	0	0
0	3068	0	3068	boxer	ME	0	0	0	0	0	0	0	0	0
0	3052	0	3061	boxer	MN	0	0	0	0	0	0	0	0	0
0	199	0	3061	boxer	MN	0	0	2780	0	0	0	0	0	0
0	2434	0	3049	boxer	MN	0	0	0	2433	0	2524	0	0	0
0	3042	0	3042	boxer	ME	0	0	0	0	0	0	0	0	0
0	531	0	3029	boxer	MN	0	0	0	0	0	0	0	0	0
0	3029	0	3029	boxer	ME	0	0	0	0	0	0	0	0	0
1	3013	2633	3013	boxer	ME	0	0	0	0	0	0	0	0	0
0	202	0	2987	boxer	MN	0	0	0	0	0	0	0	0	0
0	387	0	2983	boxer	MN	0	0	2810	0	0	0	0	0	0
0	2312	0	2976	boxer	MN	0	0	0	0	0	0	0	0	0
0	2976	0	2976	boxer	ME	0	0	0	0	0	0	0	0	0
0	2967	0	2967	boxer	ME	0	0	0	0	0	0	0	0	0
0	2965	0	2965	boxer	ME	0	0	0	0	0	0	0	0	0
0	184	0	2961	boxer	MN	0	0	0	0	0	0	0	0	0
0	2938	0	2938	boxer	ME	0	0	0	0	0	0	0	0	0
0	2897	0	2919	boxer	MN	0	0	0	0	0	0	0	0	0
0	912	0	2917	boxer	MN	0	0	0	0	0	0	0	0	0
0	2798	0	2915	boxer	MN	0	0	0	0	0	0	0	0	0
0	2911	0	2911	boxer	ME	0	0	0	0	0	0	0	0	0
0	2909	0	2909	boxer	ME	0	0	0	0	0	0	0	0	0
0	2905	0	2905	boxer	ME	0	0	0	0	0	0	0	0	0
0	2528	0	2903	boxer	MN	0	0	0	0	0	0	0	0	0
0	2892	0	2892	boxer	ME	0	0	0	0	0	0	0	0	0
0	140	0	2889	boxer	MN	0	0	2848	0	0	0	0	0	0
0	2814	0	2814	boxer	ME	0	0	0	0	0	0	0	0	0
0	860	0	2793	boxer	MN	0	0	0	0	0	0	0	0	0
0	2791	0	2791	boxer	ME	0	0	2550	0	0	0	0	0	0
0	2782	0	2782	boxer	ME	0	0	0	2316	0	0	0	0	0
0	2690	0	2781	boxer	MN	0	0	0	0	0	0	0	0	0
0	2763	0	2763	boxer	ME	0	0	0	0	2742	0	0	0	0
0	1530	0	2742	boxer	MN	0	0	0	0	0	0	0	0	0
0	2736	0	2736	boxer	ME	0	0	0	0	0	0	0	0	0
0	2735	0	2735	boxer	ME	0	0	0	0	0	0	0	0	0
0	192	0	2722	boxer	MN	0	0	0	0	0	0	0	0	0
0	2721	0	2721	boxer	ME	0	0	0	0	0	0	0	0	0
0	200	0	2692	boxer	MN	0	0	0	0	0	0	0	0	0
1	2680	2644	2680	boxer	ME	0	0	2366	0	0	0	0	0	0
0	2287	0	2672	boxer	MN	0	0	0	0	0	0	0	0	0
0	2441	0	2672	boxer	MN	0	0	0	2420	0	0	0	0	0
0	2628	0	2670	boxer	MN	0	0	0	0	0	0	0	0	0
0	2648	0	2648	boxer	ME	0	0	0	0	0	0	0	0	0
0	2646	0	2646	boxer	ME	0	0	0	0	0	0	0	0	0
0	2641	0	2641	boxer	ME	0	0	0	1139	0	0	0	0	0
0	174	0	2628	boxer	MN	0	0	0	0	0	0	0	0	0
0	2619	0	2619	boxer	ME	0	0	0	0	0	0	0	0	0
0	2613	0	2613	boxer	ME	0	0	0	0	0	0	0	0	0
0	2611	0	2612	boxer	MN	0	0	0	2610	0	0	0	0	0
0	2598	0	2598	boxer	ME	0	0	2430	0	0	0	0	0	0
0	2044	0	2596	boxer	MN	0	0	0	0	0	0	0	0	0
0	2565	0	2565	boxer	ME	0	0	0	0	0	0	0	0	0
0	393	0	2560	boxer	MN	0	0	0	0	0	0	0	0	0
0	2558	0	2559	boxer	MN	0	0	0	0	0	0	0	0	0
0	2559	0	2559	boxer	ME	0	0	0	0	0	0	0	0	0
0	420	0	2533	boxer	MN	0	0	0	1322	0	2289	0	0	0
0	219	0	2521	boxer	MN	0	0	0	0	0	0	0	0	0
0	2502	0	2502	boxer	ME	0	0	0	0	0	0	0	0	0
0	2499	0	2499	boxer	ME	0	0	0	0	0	0	0	0	0
0	351	0	2487	boxer	MN	0	0	0	0	0	0	0	0	0
0	2483	0	2483	boxer	ME	0	0	0	0	0	0	0	0	0
0	2482	0	2482	boxer	ME	0	0	0	0	0	0	0	0	0
0	273	0	2477	boxer	MN	0	0	2453	0	0	0	0	0	0
0	464	0	2461	boxer	MN	0	0	0	2334	0	0	0	0	0
0	2451	0	2451	boxer	ME	0	0	0	0	0	0	0	0	0
0	2443	0	2443	boxer	ME	0	0	0	0	0	0	0	0	0
0	2050	0	2421	boxer	MN	0	0	0	0	0	0	0	0	0
0	89	0	2418	boxer	MN	0	0	0	0	0	0	0	0	0
0	2409	0	2409	boxer	ME	0	0	0	0	0	0	0	0	0
0	2401	0	2401	boxer	ME	0	0	0	0	0	0	0	0	0
0	370	0	2382	boxer	MN	0	0	0	0	0	0	0	0	0
0	2377	0	2377	boxer	ME	0	0	0	0	0	0	0	0	0
0	194	0	2367	boxer	MN	0	0	0	2367	0	0	0	0	0
0	171	0	2363	boxer	MN	0	0	0	0	0	0	0	0	0
0	2356	0	2356	boxer	ME	0	0	0	0	0	0	0	0	0
0	2356	0	2356	boxer	ME	0	0	0	0	0	0	0	0	0
0	539	0	2344	boxer	MN	0	0	0	0	0	0	0	0	0
0	437	0	2338	boxer	MN	0	0	0	517	0	0	0	0	0
1	219	1174	2326	boxer	MN	0	0	0	2302	0	0	0	0	0
0	2323	0	2323	boxer	ME	0	0	0	0	0	0	0	0	0
0	1794	0	2317	boxer	MN	0	0	0	0	0	0	0	0	0
0	2308	0	2308	boxer	ME	0	0	0	0	0	0	0	0	0
0	2299	0	2299	boxer	ME	0	0	0	0	0	0	0	0	0
0	184	0	2289	boxer	MN	0	0	0	1913	0	0	0	0	0
0	219	0	2271	boxer	MN	0	0	0	0	0	0	0	0	0
0	2242	0	2242	boxer	ME	0	0	0	0	0	0	0	0	0
0	849	0	2241	boxer	MN	0	0	0	1751	0	0	0	0	0
0	2220	0	2220	boxer	ME	0	0	0	0	0	0	0	0	0
0	2217	0	2217	boxer	ME	0	0	0	0	0	0	0	0	0
0	208	0	2211	boxer	MN	0	0	0	0	0	0	0	0	0
0	390	0	2208	boxer	MN	0	0	0	0	0	0	0	0	0
0	2200	0	2200	boxer	ME	0	0	0	0	0	0	0	0	0
0	136	0	2199	boxer	MN	0	0	0	0	0	0	0	0	0
0	2197	0	2197	boxer	ME	0	0	0	0	0	0	0	0	0
0	2195	0	2196	boxer	MN	0	0	0	2163	0	0	0	0	0
0	260	0	2196	boxer	MN	0	0	0	0	0	0	0	0	0
0	2196	0	2196	boxer	ME	0	0	0	0	0	0	0	0	0
0	1044	0	2193	boxer	MN	0	0	2069	0	0	0	0	0	0
0	2190	0	2190	boxer	ME	0	0	0	0	0	0	0	0	0
0	2179	0	2179	boxer	ME	0	0	0	0	0	0	0	0	0
0	2168	0	2168	boxer	ME	0	0	0	0	0	0	0	0	0
0	2164	0	2164	boxer	ME	0	0	0	0	0	0	0	0	0
0	250	0	2162	boxer	MN	0	0	0	0	0	0	0	0	0
0	2156	0	2156	boxer	ME	0	0	0	0	0	0	0	0	0
0	2156	0	2156	boxer	ME	0	0	0	0	0	0	0	0	0
0	2149	0	2149	boxer	ME	0	0	0	0	0	0	0	0	0
0	2122	0	2122	boxer	ME	0	0	0	1219	0	0	0	0	0
0	140	0	2121	boxer	MN	0	0	0	0	0	0	0	0	0
0	337	0	2114	boxer	MN	0	0	1866	0	0	0	0	0	0
0	2106	0	2106	boxer	ME	0	0	0	0	0	0	0	0	0
0	217	0	2102	boxer	MN	0	0	0	1750	0	0	0	0	0
0	2076	0	2076	boxer	ME	0	0	0	0	0	0	0	0	0
0	2060	0	2060	boxer	ME	0	0	0	0	0	0	0	0	0
0	2059	0	2059	boxer	ME	0	0	0	1606	0	0	0	0	0
0	126	0	2037	boxer	MN	0	0	0	0	0	0	0	0	0
0	2021	0	2021	boxer	ME	0	0	0	0	0	0	0	0	0
0	2021	0	2021	boxer	ME	0	0	0	0	0	0	0	0	0
0	208	0	1997	boxer	MN	0	0	1974	0	0	0	0	0	0
0	151	0	1994	boxer	MN	0	0	0	1073	0	0	0	0	0
0	909	0	1994	boxer	MN	0	0	0	0	0	0	0	0	0
0	1969	0	1983	boxer	MN	0	0	0	0	0	0	0	0	0
0	246	0	1979	boxer	MN	0	0	0	0	0	0	0	0	0
0	1979	0	1979	boxer	ME	0	0	0	0	0	0	0	0	0
0	1977	0	1977	boxer	ME	0	0	0	1427	0	0	0	0	0
0	139	0	1971	boxer	MN	0	0	1957	0	0	0	0	0	0
0	1963	0	1963	boxer	ME	0	0	0	0	0	0	0	0	0
0	1928	0	1928	boxer	ME	0	0	0	0	0	0	0	0	0
0	1925	0	1926	boxer	MN	0	0	0	0	0	0	0	0	0
0	1901	0	1901	boxer	ME	0	0	0	0	0	0	0	0	0
0	1879	0	1879	boxer	ME	0	0	0	1882	0	0	0	0	0
0	1851	0	1851	boxer	ME	0	0	0	0	0	0	0	0	0
0	365	0	1836	boxer	MN	0	0	0	0	0	0	0	0	0
0	1827	0	1827	boxer	ME	0	0	0	1096	0	0	0	0	0
0	799	0	1823	boxer	MN	0	0	0	0	0	0	0	0	0
0	1806	0	1805	boxer	MN	0	0	0	0	0	0	0	0	0
0	1289	0	1799	boxer	MN	0	0	0	0	0	0	0	0	0
0	1796	0	1796	boxer	ME	0	0	0	0	0	0	0	0	0
0	1547	0	1790	boxer	MN	0	0	0	0	0	0	0	0	0
0	167	0	1763	boxer	MN	0	0	1534	0	0	0	0	0	0
0	1757	0	1757	boxer	ME	0	0	0	0	0	0	0	0	0
0	1755	0	1755	boxer	ME	0	0	0	0	0	1736	0	0	0
0	1399	0	1753	boxer	MN	0	0	0	0	0	0	0	0	0
0	1706	0	1747	boxer	MN	0	0	0	1706	0	0	0	0	0
0	1720	0	1720	boxer	ME	0	0	0	0	0	0	0	0	0
0	1697	0	1697	boxer	ME	0	0	0	1696	0	0	0	0	0
0	138	0	1695	boxer	MN	0	0	0	0	0	0	0	0	0
0	1690	0	1691	boxer	MN	0	0	0	0	0	0	0	0	0
0	1676	0	1676	boxer	ME	0	0	0	0	0	0	0	0	0
0	1676	0	1676	boxer	ME	0	0	0	0	0	0	0	0	0
0	1675	0	1675	boxer	ME	0	0	0	0	0	0	0	0	0
0	1668	0	1668	boxer	MN	0	0	0	0	0	0	0	0	0
0	1666	0	1666	boxer	ME	0	0	0	0	0	0	0	0	0
0	195	0	1652	boxer	MN	0	0	0	0	0	0	0	0	0
0	1649	0	1649	boxer	ME	0	0	0	0	0	0	0	0	0
0	1620	0	1621	boxer	MN	0	0	0	0	0	0	0	0	0
0	638	0	1612	boxer	MN	0	0	0	0	0	0	0	0	0
0	1611	0	1611	boxer	ME	0	0	0	0	0	0	0	0	0
0	281	0	1593	boxer	MN	0	0	0	0	0	0	0	0	0
0	736	0	1585	boxer	MN	0	0	0	0	0	0	0	0	0
0	382	0	1574	boxer	MN	0	0	0	1125	0	0	0	0	0
0	182	0	1564	boxer	MN	0	0	0	0	0	0	0	0	0
0	558	0	1560	boxer	MN	0	0	1481	0	0	0	0	0	0
0	826	0	1558	boxer	MN	0	0	0	0	0	0	0	0	0
0	1553	0	1553	boxer	ME	0	0	0	0	0	0	0	0	0
0	1548	0	1548	boxer	ME	0	0	0	0	0	0	0	0	0
0	273	0	1534	boxer	MN	0	0	0	0	0	0	0	0	0
0	1418	0	1524	boxer	MN	0	0	0	0	0	0	0	0	0
0	416	0	1505	boxer	MN	0	0	0	0	0	0	0	0	0
0	1498	0	1498	boxer	ME	0	0	0	0	0	0	0	0	0
0	1486	0	1486	boxer	ME	0	0	0	0	0	0	0	0	0
0	1484	0	1484	boxer	ME	0	0	0	0	0	0	0	0	0
0	185	0	1477	boxer	MN	0	0	0	0	0	0	0	0	0
0	1474	0	1474	boxer	ME	0	0	0	0	0	0	0	0	0
0	167	0	1473	boxer	MN	0	0	0	0	0	0	0	0	0
0	1461	0	1461	boxer	ME	0	0	0	0	0	0	0	0	0
0	1449	0	1449	boxer	ME	0	0	0	0	0	0	0	0	0
0	1435	0	1435	boxer	ME	0	0	0	0	0	0	0	0	0
0	278	0	1433	boxer	MN	0	0	0	0	0	0	0	0	0
0	1423	0	1423	boxer	ME	0	0	0	1423	0	0	0	0	0
0	199	0	1412	boxer	MN	0	0	0	0	0	0	0	0	0
0	1402	0	1402	boxer	ME	0	0	0	0	0	0	0	0	0
0	1402	0	1402	boxer	ME	0	0	0	0	0	0	0	0	0
0	1375	0	1375	boxer	ME	0	0	0	0	0	0	0	0	0
0	154	0	1374	boxer	MN	0	0	0	0	0	0	0	0	0
0	334	0	1363	boxer	MN	0	0	0	0	0	0	0	0	0
0	1361	0	1361	boxer	ME	0	0	1181	0	0	0	0	0	0
0	1341	0	1341	boxer	ME	0	0	0	0	0	0	0	0	0
0	1146	0	1338	boxer	MN	0	0	0	0	0	0	0	0	0
0	1338	0	1338	boxer	ME	0	0	0	0	0	0	0	0	0
0	1327	0	1327	boxer	ME	0	0	0	593	0	0	0	0	0
0	1324	0	1324	boxer	ME	0	0	0	0	0	0	0	0	0
1	153	1218	1321	boxer	MN	0	0	0	0	0	0	0	0	0
0	200	0	1305	boxer	MN	0	0	0	0	0	0	0	0	0
0	209	0	1296	boxer	MN	0	0	0	0	0	0	0	0	0
0	1295	0	1295	boxer	ME	0	0	0	0	0	0	0	0	0
0	1291	0	1291	boxer	ME	0	0	0	0	0	0	0	0	0
0	1277	0	1277	boxer	ME	0	0	0	0	0	0	0	0	0
0	1270	0	1270	boxer	ME	0	0	0	0	0	0	0	0	0
0	1248	0	1248	boxer	ME	0	0	1217	0	0	0	0	0	0
0	260	0	1236	boxer	MN	0	0	0	0	0	0	0	0	0
0	1229	0	1229	boxer	ME	0	0	0	0	0	0	0	0	0
0	187	0	1225	boxer	MN	0	0	1038	0	0	0	0	0	0
0	105	0	1218	boxer	MN	0	0	0	0	0	0	0	0	0
0	192	0	1213	boxer	MN	0	0	0	0	0	0	0	0	0
0	183	0	1206	boxer	MN	0	0	0	0	0	0	0	0	0
0	251	0	1196	boxer	MN	0	0	0	0	0	0	0	0	0
0	1194	0	1194	boxer	ME	0	0	0	0	0	0	0	0	0
0	897	0	1193	boxer	MN	0	0	0	0	0	0	0	0	0
0	1181	0	1181	boxer	ME	0	0	0	0	0	0	0	0	0
0	322	0	1176	boxer	MN	0	0	0	0	0	0	0	0	0
0	1158	0	1158	boxer	ME	0	0	0	0	0	0	0	0	0
0	1198	0	1149	boxer	MN	0	0	0	0	0	0	0	0	0
0	324	0	1137	boxer	MN	0	0	0	0	0	0	0	0	0
0	756	0	1121	boxer	MN	0	0	0	0	0	0	0	0	0
0	424	0	1116	boxer	MN	0	0	0	0	0	0	0	0	0
0	1112	0	1112	boxer	ME	0	0	0	0	0	0	0	0	0
0	183	0	1105	boxer	MN	0	0	0	0	0	0	0	0	0
0	193	0	1082	boxer	MN	0	0	0	0	0	0	0	0	0
0	1082	0	1082	boxer	ME	0	0	0	0	0	0	0	0	0
0	1080	0	1080	boxer	ME	0	0	0	0	0	0	0	0	0
0	1079	0	1079	boxer	ME	0	0	0	0	0	0	0	0	0
0	1074	0	1074	boxer	ME	0	0	0	0	0	0	0	0	0
0	1072	0	1072	boxer	ME	0	0	0	0	0	0	0	0	0
0	974	0	1071	boxer	MN	0	0	0	0	0	0	0	0	0
0	144	0	1068	boxer	MN	0	0	0	0	0	0	0	0	0
0	30	0	1064	boxer	MN	0	0	0	0	0	0	0	0	0
0	1052	0	1052	boxer	ME	0	0	0	0	0	0	0	0	0
0	1042	0	1042	boxer	ME	0	0	0	0	0	0	0	0	0
0	1020	0	1041	boxer	MN	0	0	0	0	0	0	0	0	0
0	1025	0	1026	boxer	MN	0	0	0	0	0	0	0	0	0
0	1020	0	1020	boxer	ME	0	0	0	0	0	0	0	0	0
0	447	0	1011	boxer	MN	0	0	0	0	0	0	0	0	0
0	1003	0	1003	boxer	ME	0	0	0	0	0	0	0	0	0
0	961	0	999	boxer	MN	0	0	0	0	0	0	0	0	0
0	1219	0	979	boxer	MN	0	0	0	0	0	0	0	0	0
0	135	0	975	boxer	MN	0	0	0	0	0	0	0	0	0
0	130	0	964	boxer	MN	0	0	0	957	0	0	0	0	0
0	958	0	962	boxer	MN	0	0	0	0	0	0	0	0	0
0	730	0	942	boxer	MN	0	0	0	0	0	0	0	0	0
0	940	0	940	boxer	ME	0	0	0	0	0	0	0	0	0
1	387	720	931	boxer	MN	0	0	0	0	0	0	0	0	0
0	927	0	927	boxer	ME	0	0	0	729	0	0	0	0	0
0	922	0	922	boxer	ME	0	0	0	0	0	0	0	0	0
0	215	0	917	boxer	MN	0	0	0	0	0	0	0	0	0
0	915	0	915	boxer	ME	0	0	0	0	0	0	0	0	0
0	907	0	907	boxer	ME	0	0	0	0	0	0	0	0	0
0	905	0	905	boxer	ME	0	0	0	0	0	0	0	0	0
0	205	0	891	boxer	MN	0	0	0	0	0	0	0	0	0
0	885	0	885	boxer	ME	0	0	0	0	0	0	0	0	0
0	190	0	884	boxer	MN	0	0	0	0	0	0	0	0	0
0	881	0	881	boxer	ME	0	0	0	0	0	0	0	0	0
0	872	0	872	boxer	ME	0	0	0	0	0	0	0	0	0
0	392	0	864	boxer	MN	0	0	0	0	0	0	0	0	0
0	864	0	864	boxer	ME	0	0	0	0	0	0	0	0	0
0	858	0	858	boxer	ME	0	0	0	0	0	0	0	0	0
0	855	0	855	boxer	ME	0	0	0	0	0	0	0	0	0
0	850	0	850	boxer	ME	0	0	0	0	0	0	0	0	0
0	312	0	845	boxer	MN	0	0	0	0	0	0	0	0	0
0	845	0	845	boxer	ME	0	0	0	0	0	0	0	0	0
0	172	0	829	boxer	MN	0	0	0	0	0	0	0	0	0
0	826	0	826	boxer	ME	0	0	0	0	0	0	0	0	0
0	156	0	820	boxer	MN	0	0	0	0	0	0	0	0	0
0	820	0	820	boxer	ME	0	0	0	0	0	0	0	0	0
0	816	0	816	boxer	ME	0	0	0	0	0	0	0	0	0
0	811	0	811	boxer	ME	0	0	0	0	0	0	0	0	0
0	112	0	799	boxer	MN	0	0	0	0	0	0	0	0	0
0	325	0	787	boxer	MN	0	0	0	0	0	0	0	0	0
0	778	0	779	boxer	MN	0	0	0	0	0	0	0	0	0
0	779	0	779	boxer	ME	0	0	0	0	0	0	0	0	0
0	666	0	778	boxer	MN	0	0	0	700	0	0	0	0	0
0	766	0	767	boxer	MN	0	0	0	0	0	0	0	0	0
0	274	0	761	boxer	MN	0	0	0	0	0	0	0	0	0
0	359	0	751	boxer	MN	0	0	0	0	0	0	0	0	0
0	733	0	733	boxer	ME	0	0	0	0	0	0	0	0	0
0	384	0	732	boxer	MN	0	0	0	0	0	0	0	0	0
0	299	0	725	boxer	MN	0	0	0	0	0	0	0	0	0
0	724	0	724	boxer	ME	0	0	0	0	0	0	0	0	0
0	304	0	716	boxer	MN	0	0	0	0	0	0	0	716	0
0	145	0	711	boxer	MN	0	0	0	0	0	0	0	0	0
0	476	0	707	boxer	MN	0	0	0	0	0	0	0	0	0
0	705	0	705	boxer	ME	0	0	0	0	0	0	0	0	0
0	699	0	699	boxer	ME	0	0	0	0	0	0	0	0	0
0	271	0	692	boxer	MN	0	0	0	0	0	0	0	0	0
0	682	0	682	boxer	ME	0	0	0	0	0	0	0	0	0
0	682	0	682	boxer	ME	0	0	0	0	0	0	0	0	0
0	671	0	671	boxer	ME	0	0	657	0	0	0	0	0	0
0	367	0	652	boxer	MN	0	0	0	0	0	0	0	0	0
0	652	0	652	boxer	ME	0	0	0	0	0	0	0	0	0
0	64	0	648	boxer	MN	0	0	0	0	0	0	0	0	0
0	648	0	648	boxer	ME	0	0	0	0	0	0	0	0	0
0	623	0	638	boxer	MN	0	0	0	0	0	0	0	0	0
0	638	0	638	boxer	ME	0	0	0	0	0	0	0	0	0
0	169	0	630	boxer	MN	0	0	0	0	0	0	0	0	0
0	238	0	627	boxer	MN	0	0	0	0	0	0	0	0	0
0	623	0	623	boxer	ME	0	0	0	0	0	0	0	0	0
0	457	0	615	boxer	MN	0	0	0	907	0	0	0	0	0
0	600	0	601	boxer	MN	0	0	2040	0	0	0	0	0	0
0	365	0	596	boxer	MN	0	0	0	0	0	0	0	0	0
0	585	0	585	boxer	ME	0	0	0	0	0	0	0	0	0
0	574	0	574	boxer	ME	0	0	0	0	0	0	0	0	0
0	543	0	543	boxer	ME	0	0	0	0	0	0	0	0	0
0	196	0	540	boxer	MN	0	0	0	0	0	0	0	0	0
0	530	0	530	boxer	ME	0	0	0	0	0	0	0	0	0
0	529	0	529	boxer	ME	0	0	0	0	0	0	0	0	0
0	520	0	521	boxer	MN	0	0	0	0	0	0	0	0	0
0	131	0	518	boxer	MN	0	0	0	0	0	0	0	0	0
0	185	0	500	boxer	MN	0	0	0	0	0	0	0	0	0
0	490	0	490	boxer	ME	0	0	0	0	0	0	0	0	0
0	483	0	483	boxer	ME	0	0	0	0	0	0	0	0	0
0	464	0	475	boxer	MN	0	0	0	0	0	0	0	0	0
0	475	0	475	boxer	ME	0	0	0	0	0	0	0	0	0
0	475	0	475	boxer	ME	0	0	0	0	0	0	0	0	0
0	467	0	468	boxer	MN	0	0	0	0	0	0	0	0	0
0	365	0	464	boxer	MN	0	0	0	0	0	0	0	0	0
0	455	0	455	boxer	ME	0	0	0	0	0	0	0	0	0
0	165	0	447	boxer	MN	0	0	0	0	0	0	0	0	0
0	442	0	442	boxer	ME	0	0	0	0	0	0	0	0	0
0	182	0	435	boxer	MN	0	0	0	0	0	0	0	0	0
0	432	0	432	boxer	ME	0	0	0	0	0	0	0	0	0
0	243	0	426	boxer	MN	0	0	0	0	0	0	0	0	0
0	402	0	402	boxer	MN	0	0	0	0	0	0	0	0	0
0	385	0	399	boxer	MN	0	0	0	0	0	0	0	0	0
0	398	0	398	boxer	ME	0	0	0	0	0	0	0	0	0
0	197	0	396	boxer	MN	0	0	0	0	0	0	0	0	0
0	194	0	390	boxer	MN	0	0	0	0	0	0	0	0	0
0	386	0	386	boxer	ME	0	0	0	0	0	0	0	0	0
0	285	0	385	boxer	MN	0	0	0	0	0	0	0	0	0
0	385	0	385	boxer	ME	0	0	0	0	0	0	0	0	0
0	382	0	382	boxer	ME	0	0	0	0	0	0	0	0	0
0	380	0	380	boxer	ME	0	0	0	0	0	0	0	0	0
0	31	0	369	boxer	MN	0	0	0	0	0	0	0	0	0
0	366	0	366	boxer	ME	0	0	0	0	0	0	0	0	0
0	4382	0	4382	bulldog	ME	0	0	0	0	0	0	0	0	0
0	4155	0	4155	bulldog	ME	0	0	0	0	0	0	0	0	0
0	4108	0	4108	bulldog	ME	0	0	0	0	0	0	0	0	0
0	4073	0	4073	bulldog	ME	0	0	0	0	0	0	0	0	0
0	464	0	3960	bulldog	MN	0	0	0	0	0	0	0	0	0
0	119	0	3933	bulldog	MN	0	0	0	0	0	0	0	0	0
0	3900	0	3900	bulldog	ME	0	0	0	0	0	0	0	0	0
0	3622	0	3892	bulldog	MN	0	0	0	3867	0	0	0	0	0
0	182	0	3798	bulldog	MN	0	0	3538	0	0	0	0	0	0
0	184	0	3797	bulldog	MN	0	0	0	0	0	0	0	0	0
0	3778	0	3778	bulldog	ME	0	0	0	0	0	0	0	0	0
1	3764	2990	3764	bulldog	ME	0	0	0	0	0	0	0	0	0
0	3671	0	3671	bulldog	ME	0	0	0	0	0	0	0	0	0
0	2922	0	3664	bulldog	MN	0	0	0	0	0	0	0	0	0
0	3626	0	3628	bulldog	MN	0	0	0	0	0	0	0	0	0
1	3599	3067	3599	bulldog	ME	0	0	0	0	0	2569	0	0	0
0	184	0	3581	bulldog	MN	0	0	0	0	0	0	0	0	0
0	3580	0	3580	bulldog	ME	0	0	0	0	0	0	0	0	0
0	2447	0	3493	bulldog	MN	0	0	0	2435	0	0	0	0	0
0	3439	0	3439	bulldog	ME	0	0	0	0	0	0	0	0	0
0	139	0	3429	bulldog	MN	0	0	0	0	0	0	0	0	0
0	3426	0	3426	bulldog	ME	0	0	0	0	0	0	0	0	0
0	2320	0	3397	bulldog	MN	0	0	0	0	0	0	0	0	0
0	3355	0	3355	bulldog	ME	0	0	0	0	0	0	0	0	0
0	3337	0	3337	bulldog	ME	0	0	0	0	0	0	0	0	0
0	533	0	3310	bulldog	MN	0	0	0	0	0	0	0	0	0
0	245	0	3305	bulldog	MN	0	0	3174	0	0	0	0	0	0
0	3295	0	3295	bulldog	ME	0	0	0	0	0	0	0	0	0
0	409	0	3290	bulldog	MN	0	0	0	0	0	0	0	0	0
0	3290	0	3290	bulldog	ME	0	0	0	0	0	0	0	0	0
0	3209	0	3209	bulldog	ME	0	0	0	0	0	0	0	0	0
0	2449	0	3203	bulldog	MN	0	0	2800	0	0	0	0	0	0
0	3181	0	3181	bulldog	ME	0	0	0	0	0	0	0	0	0
0	3173	0	3173	bulldog	ME	0	0	0	0	0	0	0	0	0
0	3165	0	3165	bulldog	ME	0	0	0	0	0	0	0	0	0
0	3148	0	3148	bulldog	ME	0	0	0	0	0	0	0	0	0
0	182	0	3116	bulldog	MN	0	0	0	0	0	0	0	0	0
0	3102	0	3102	bulldog	ME	0	0	0	0	0	0	0	0	0
0	2315	0	3075	bulldog	MN	0	0	0	0	0	0	0	0	0
0	3063	0	3063	bulldog	ME	0	0	0	0	0	0	0	0	0
0	3062	0	3062	bulldog	ME	0	0	0	0	0	0	0	0	0
0	2094	0	3056	bulldog	MN	0	0	2606	0	0	0	0	0	0
0	3027	0	3027	bulldog	ME	0	0	0	0	0	0	0	0	0
0	117	0	2983	bulldog	MN	0	0	0	0	0	0	0	0	0
0	2935	0	2935	bulldog	ME	0	0	0	0	0	0	0	0	0
0	2902	0	2902	bulldog	ME	0	0	2709	0	0	0	0	0	0
0	211	0	2889	bulldog	MN	0	0	0	0	0	0	0	0	0
0	184	0	2878	bulldog	MN	0	0	0	0	0	0	0	0	0
0	2844	0	2844	bulldog	ME	0	0	0	0	0	0	0	0	0
0	2799	0	2799	bulldog	ME	0	0	0	0	0	0	0	0	0
0	2796	0	2796	bulldog	ME	0	0	2650	0	0	0	0	0	0
0	730	0	2781	bulldog	MN	0	0	0	0	0	0	0	0	0
0	2781	0	2781	bulldog	ME	0	0	0	0	0	0	0	0	0
0	2758	0	2758	bulldog	ME	0	0	0	0	0	0	0	0	0
0	2749	0	2749	bulldog	ME	0	0	0	0	0	0	0	0	0
0	2720	0	2720	bulldog	ME	0	0	2527	0	0	0	0	0	0
0	2680	0	2680	bulldog	ME	0	0	0	0	0	0	0	0	0
0	2671	0	2671	bulldog	ME	0	0	0	0	0	0	0	0	0
0	1571	0	2670	bulldog	MN	0	0	0	0	0	0	0	0	0
0	2601	0	2601	bulldog	ME	0	0	0	0	0	0	0	0	0
0	1037	0	2583	bulldog	MN	0	0	0	0	0	0	0	0	0
1	2558	2496	2558	bulldog	ME	0	0	0	0	0	0	0	0	0
0	2558	0	2558	bulldog	ME	0	0	0	0	0	0	0	0	0
0	134	0	2549	bulldog	MN	0	0	0	0	0	0	0	0	0
0	2534	0	2534	bulldog	ME	0	0	0	0	0	0	0	0	0
0	624	0	2532	bulldog	MN	0	0	0	0	0	0	0	0	0
0	916	0	2527	bulldog	MN	0	0	0	0	0	0	0	0	0
0	2482	0	2482	bulldog	ME	0	0	0	0	0	0	0	0	0
0	2399	0	2470	bulldog	MN	0	0	0	0	0	0	0	0	0
0	2443	0	2459	bulldog	MN	0	0	0	0	0	0	0	0	0
0	181	0	2448	bulldog	MN	0	0	2327	0	0	0	0	0	0
0	354	0	2440	bulldog	MN	0	0	2164	0	0	0	0	0	0
0	2440	0	2440	bulldog	ME	0	0	2275	0	0	0	0	0	0
0	2400	0	2400	bulldog	ME	0	0	0	0	0	0	0	0	0
1	2388	2367	2388	bulldog	ME	0	0	0	0	0	0	0	0	0
0	1645	0	2355	bulldog	MN	0	0	0	0	0	0	0	0	0
0	2121	0	2353	bulldog	MN	0	0	2121	0	0	0	0	0	0
0	2347	0	2347	bulldog	ME	0	0	0	0	0	0	0	0	0
0	2342	0	2342	bulldog	ME	0	0	0	0	0	0	0	0	0
0	2331	0	2331	bulldog	ME	0	0	0	0	0	0	0	0	0
0	184	0	2320	bulldog	MN	0	0	0	0	0	0	0	0	0
0	190	0	2305	bulldog	MN	0	0	0	0	0	0	0	0	0
0	197	0	2304	bulldog	MN	0	0	0	0	0	0	0	0	0
0	2301	0	2301	bulldog	ME	0	0	0	0	0	0	0	0	0
0	2291	0	2291	bulldog	ME	0	0	0	0	0	0	0	0	0
0	2275	0	2275	bulldog	ME	0	0	0	0	0	0	0	0	0
0	2262	0	2262	bulldog	ME	0	0	0	0	0	0	0	0	0
0	2254	0	2254	bulldog	ME	0	0	0	0	0	0	0	0	0
0	2245	0	2245	bulldog	ME	0	0	0	0	0	0	0	0	0
0	2215	0	2215	bulldog	ME	0	0	2198	0	0	0	0	0	0
0	211	0	2206	bulldog	MN	0	0	0	0	0	0	0	0	0
0	184	0	2204	bulldog	MN	0	0	0	0	0	0	0	0	0
0	2196	0	2196	bulldog	ME	0	0	0	0	0	0	0	0	0
0	2192	0	2192	bulldog	ME	0	0	0	0	0	0	0	0	0
0	2190	0	2190	bulldog	ME	0	0	0	0	0	0	0	0	0
0	2172	0	2172	bulldog	ME	0	0	0	0	0	0	0	0	0
0	3822	0	2167	bulldog	MN	0	0	0	0	0	0	0	0	0
0	598	0	2160	bulldog	MN	0	0	0	0	0	0	0	0	0
0	323	0	2155	bulldog	MN	0	0	0	0	0	0	0	0	0
0	333	0	2150	bulldog	MN	0	0	0	0	0	0	0	0	0
0	1782	0	2148	bulldog	MN	0	0	0	0	0	0	0	0	0
0	762	0	2069	bulldog	MN	0	0	0	0	0	0	0	0	0
0	917	0	2062	bulldog	MN	0	0	0	0	0	0	0	0	0
0	2051	0	2051	bulldog	ME	0	0	0	0	0	0	0	0	0
0	678	0	2036	bulldog	MN	0	0	0	0	0	1231	0	0	0
0	2029	0	2029	bulldog	ME	0	0	0	0	0	0	0	0	0
0	195	0	2025	bulldog	MN	0	0	1864	0	0	0	0	0	0
0	80	0	2012	bulldog	MN	0	0	0	0	0	0	0	0	0
0	2007	0	2007	bulldog	ME	0	0	0	0	0	0	0	0	0
1	1595	1200	2006	bulldog	MN	0	0	0	0	0	0	0	0	0
0	457	0	1998	bulldog	MN	0	0	0	0	0	0	0	0	0
1	1049	1127	1987	bulldog	MN	0	0	0	0	0	0	0	0	0
0	433	0	1984	bulldog	MN	0	0	0	0	0	0	0	0	0
0	184	0	1981	bulldog	MN	0	0	0	0	0	0	0	0	0
1	167	1900	1979	bulldog	MN	0	0	0	0	0	0	0	0	0
0	148	0	1942	bulldog	MN	0	0	0	0	0	0	0	0	0
0	264	0	1927	bulldog	MN	0	0	0	0	0	0	0	0	0
0	1833	0	1918	bulldog	MN	0	0	0	0	0	0	0	0	0
0	485	0	1908	bulldog	MN	0	0	0	0	0	0	0	0	0
0	1885	0	1885	bulldog	ME	0	0	0	0	0	0	0	0	0
0	1875	0	1875	bulldog	ME	0	0	0	0	0	0	0	0	0
0	1873	0	1873	bulldog	ME	0	0	0	0	0	0	0	0	0
0	1461	0	1850	bulldog	MN	0	0	0	0	0	0	0	0	0
0	1842	0	1842	bulldog	ME	0	0	0	0	0	0	0	0	0
0	1842	0	1842	bulldog	ME	0	0	0	0	0	0	0	0	0
0	1837	0	1837	bulldog	ME	0	0	0	0	0	0	0	0	0
0	1831	0	1831	bulldog	ME	0	0	0	0	0	0	0	0	0
0	1829	0	1829	bulldog	ME	0	0	0	0	0	0	0	0	0
0	1817	0	1817	bulldog	ME	0	0	0	0	0	0	0	0	0
0	1808	0	1808	bulldog	ME	0	0	0	1780	0	0	0	0	0
0	1794	0	1794	bulldog	MN	0	0	0	0	0	0	0	0	0
0	273	0	1783	bulldog	MN	0	0	0	0	0	0	0	0	0
1	124	1613	1781	bulldog	MN	0	0	0	0	0	0	0	0	0
0	1086	0	1748	bulldog	MN	0	0	0	0	0	0	0	0	0
0	1709	0	1709	bulldog	ME	0	0	0	0	0	0	0	0	0
0	1707	0	1707	bulldog	ME	0	0	0	0	0	0	0	0	0
0	288	0	1704	bulldog	MN	0	0	0	0	0	0	0	0	0
0	235	0	1696	bulldog	MN	0	0	0	0	0	0	0	0	0
0	1693	0	1693	bulldog	ME	0	0	0	0	0	0	0	0	0
0	1687	0	1687	bulldog	ME	0	0	0	0	0	0	0	0	0
0	1673	0	1673	bulldog	ME	0	0	0	0	0	0	0	0	0
0	218	0	1672	bulldog	MN	0	0	0	0	0	0	0	0	0
0	1666	0	1666	bulldog	ME	0	0	0	0	0	0	0	0	0
0	1663	0	1663	bulldog	ME	0	0	0	0	0	0	0	0	0
0	1661	0	1661	bulldog	ME	0	0	0	0	0	0	0	0	0
0	531	0	1660	bulldog	MN	0	0	0	0	0	0	0	0	0
0	175	0	1656	bulldog	MN	0	0	0	0	0	0	0	0	0
0	1642	0	1642	bulldog	ME	0	0	0	0	0	0	0	0	0
0	1622	0	1622	bulldog	ME	0	0	0	0	0	0	0	0	0
1	1613	1229	1613	bulldog	ME	0	0	0	0	0	0	0	0	0
1	1601	1236	1601	bulldog	ME	1236	0	0	0	0	0	0	0	0
0	120	0	1600	bulldog	MN	0	0	0	0	0	0	0	0	0
0	1577	0	1577	bulldog	ME	0	0	0	0	0	0	0	0	0
0	547	0	1558	bulldog	MN	0	0	0	0	0	0	0	0	0
0	279	0	1547	bulldog	MN	0	0	0	0	0	0	0	0	0
0	1537	0	1537	bulldog	ME	0	0	0	0	0	0	0	0	0
0	324	0	1523	bulldog	MN	0	0	0	0	0	0	0	0	0
0	1520	0	1520	bulldog	ME	0	0	0	0	0	0	0	0	0
0	1519	0	1519	bulldog	ME	1460	0	0	0	0	0	0	1460	0
1	1515	549	1515	bulldog	ME	0	0	0	0	0	0	0	0	0
1	152	683	1514	bulldog	MN	0	0	0	0	0	0	0	0	0
1	1513	1027	1513	bulldog	ME	0	0	0	0	0	0	0	0	0
0	205	0	1502	bulldog	MN	0	0	0	0	0	0	0	0	0
0	1495	0	1495	bulldog	ME	0	0	0	0	0	0	0	0	0
0	1491	0	1491	bulldog	ME	0	0	0	0	0	0	0	0	0
0	1484	0	1484	bulldog	ME	0	0	0	0	0	0	0	0	0
0	1470	0	1470	bulldog	ME	0	0	1427	0	0	0	0	0	0
0	1455	0	1455	bulldog	ME	0	0	0	0	0	0	0	0	0
0	335	0	1447	bulldog	MN	0	0	0	0	0	0	0	0	0
0	942	0	1434	bulldog	MN	0	0	0	0	0	0	0	0	0
0	1434	0	1434	bulldog	ME	0	0	0	0	0	0	0	0	0
0	198	0	1433	bulldog	MN	0	0	0	0	0	0	0	0	0
0	1424	0	1424	bulldog	ME	0	0	0	0	0	0	0	0	0
0	1416	0	1416	bulldog	ME	0	0	0	0	0	0	0	0	0
0	286	0	1406	bulldog	MN	0	0	1402	0	0	0	0	0	0
0	3360	0	1386	bulldog	MN	0	0	0	0	0	0	0	0	0
0	1384	0	1384	bulldog	ME	0	0	0	0	0	0	0	0	0
0	1383	0	1383	bulldog	ME	0	0	0	0	0	0	0	0	0
0	1096	0	1378	bulldog	MN	0	0	0	0	0	0	0	0	0
0	607	0	1371	bulldog	MN	0	0	0	0	0	0	0	0	0
0	1345	0	1345	bulldog	ME	0	0	0	0	0	0	0	0	0
0	147	0	1333	bulldog	MN	0	0	0	0	0	0	0	0	0
0	1319	0	1319	bulldog	ME	0	0	0	0	0	0	0	0	0
0	439	0	1306	bulldog	MN	0	0	0	0	0	0	0	0	0
0	245	0	1300	bulldog	MN	0	0	0	0	0	0	0	0	0
1	188	999	1294	bulldog	MN	0	0	0	0	0	0	0	0	0
0	1294	0	1294	bulldog	ME	0	0	0	0	0	0	0	0	0
0	1262	0	1262	bulldog	ME	0	0	0	0	0	0	0	0	0
0	1254	0	1254	bulldog	ME	0	0	0	0	0	0	0	0	0
0	1244	0	1244	bulldog	ME	0	0	0	0	0	0	0	0	0
0	1243	0	1243	bulldog	ME	0	0	0	0	0	0	0	0	0
0	760	0	1226	bulldog	MN	0	0	0	0	0	0	0	0	0
0	195	0	1214	bulldog	MN	0	0	0	0	0	0	0	0	0
0	245	0	1213	bulldog	MN	0	0	0	0	0	0	0	0	0
0	1174	0	1184	bulldog	MN	0	0	0	0	0	0	0	0	0
0	946	0	1181	bulldog	MN	0	0	0	0	0	0	0	0	0
0	276	0	1157	bulldog	MN	0	0	0	0	0	0	0	0	0
0	1151	0	1151	bulldog	ME	0	0	0	0	0	0	0	0	0
1	194	1060	1146	bulldog	MN	0	0	0	0	0	0	0	0	0
0	1146	0	1146	bulldog	ME	0	0	0	0	0	0	0	0	0
0	653	0	1137	bulldog	MN	0	0	0	0	0	0	0	0	0
0	1126	0	1126	bulldog	ME	0	0	0	0	0	0	0	0	0
0	1086	0	1113	bulldog	MN	0	0	0	0	0	0	0	0	0
0	1112	0	1112	bulldog	ME	0	0	0	0	0	0	0	0	0
0	1107	0	1107	bulldog	ME	0	0	0	0	0	0	0	0	0
0	365	0	1103	bulldog	MN	0	0	0	0	0	0	0	0	0
0	1076	0	1103	bulldog	MN	0	0	0	0	0	0	0	0	0
0	181	0	1096	bulldog	MN	0	0	0	0	0	0	0	0	0
0	1093	0	1093	bulldog	ME	0	0	0	0	0	0	0	0	0
0	1091	0	1091	bulldog	ME	0	0	0	0	0	0	0	0	0
0	1089	0	1089	bulldog	ME	0	0	0	0	0	0	0	0	0
0	162	0	1064	bulldog	MN	0	0	0	0	0	0	0	0	0
0	1061	0	1061	bulldog	ME	0	0	0	0	0	0	0	0	0
0	257	0	1057	bulldog	MN	0	0	0	0	0	0	0	0	0
0	1052	0	1052	bulldog	ME	0	0	0	0	0	0	0	0	0
0	365	0	1051	bulldog	MN	0	0	0	0	0	0	0	0	0
0	1051	0	1051	bulldog	ME	0	0	0	0	0	0	0	0	0
0	1042	0	1042	bulldog	ME	0	0	0	0	0	0	0	0	0
0	1035	0	1035	bulldog	ME	0	0	0	0	0	0	0	0	0
0	1033	0	1033	bulldog	ME	0	0	0	0	0	0	0	0	0
0	1033	0	1033	bulldog	ME	0	0	0	0	0	0	0	0	0
0	1030	0	1030	bulldog	ME	0	0	0	0	0	0	0	0	0
0	143	0	1027	bulldog	MN	0	0	0	0	0	0	0	0	0
0	1009	0	1009	bulldog	ME	0	0	0	0	0	0	0	0	0
0	592	0	981	bulldog	MN	859	0	0	0	0	0	0	0	0
0	975	0	976	bulldog	MN	0	0	0	0	0	0	0	0	0
0	971	0	971	bulldog	ME	0	0	0	0	0	0	0	0	0
0	966	0	966	bulldog	ME	0	0	0	0	0	0	0	0	0
0	966	0	966	bulldog	ME	0	0	0	0	0	0	0	0	0
0	962	0	962	bulldog	ME	0	0	0	0	0	0	0	0	0
0	957	0	957	bulldog	ME	0	0	0	0	0	0	0	0	0
0	183	0	956	bulldog	MN	0	0	0	0	0	0	0	0	0
0	290	0	955	bulldog	MN	0	0	0	0	0	0	0	0	0
0	288	0	945	bulldog	MN	0	0	0	0	0	0	0	0	0
0	945	0	945	bulldog	ME	0	0	0	0	0	0	0	0	0
0	944	0	944	bulldog	ME	0	0	0	0	0	0	0	0	0
0	939	0	939	bulldog	ME	0	0	933	0	0	0	0	0	0
0	229	0	938	bulldog	MN	0	0	0	0	0	0	0	0	0
0	932	0	932	bulldog	ME	0	0	0	0	0	0	0	0	0
0	912	0	912	bulldog	ME	0	0	0	0	0	0	0	0	0
0	233	0	907	bulldog	MN	0	0	0	0	0	0	0	0	0
0	881	0	882	bulldog	MN	0	0	0	0	0	0	0	0	0
0	760	0	872	bulldog	MN	0	0	0	0	0	0	0	0	0
0	641	0	859	bulldog	MN	0	0	0	0	0	0	0	0	0
0	853	0	853	bulldog	ME	0	0	0	0	0	0	0	0	0
0	159	0	845	bulldog	MN	0	0	0	0	0	0	0	0	0
0	844	0	844	bulldog	ME	0	0	0	0	0	0	0	0	0
0	823	0	836	bulldog	MN	0	0	0	0	0	0	0	0	0
0	824	0	824	bulldog	ME	0	0	0	0	0	0	0	0	0
0	546	0	818	bulldog	MN	0	0	0	0	0	0	0	0	0
1	791	714	791	bulldog	ME	0	0	0	0	0	0	0	0	0
0	269	0	791	bulldog	MN	0	0	0	0	0	0	0	0	0
0	791	0	791	bulldog	ME	0	0	0	0	0	0	0	0	0
0	184	0	789	bulldog	MN	0	0	0	0	0	0	0	0	0
1	217	622	772	bulldog	MN	0	0	0	0	0	0	0	0	0
0	287	0	772	bulldog	MN	0	0	0	0	0	0	0	0	0
0	754	0	770	bulldog	MN	0	0	0	0	0	0	0	0	0
0	623	0	769	bulldog	MN	0	0	0	0	0	0	0	0	0
0	767	0	767	bulldog	ME	0	0	0	0	0	0	0	0	0
0	760	0	760	bulldog	ME	0	0	0	0	0	0	0	0	0
0	109	0	757	bulldog	MN	0	0	0	0	0	0	0	0	0
0	755	0	755	bulldog	ME	0	0	0	0	0	0	0	0	0
0	740	0	740	bulldog	ME	0	0	0	0	0	0	0	0	0
0	731	0	731	bulldog	ME	0	0	0	0	0	0	0	0	0
0	730	0	730	bulldog	ME	0	0	0	0	0	0	0	0	0
0	729	0	729	bulldog	MN	0	0	0	0	0	0	0	0	0
0	254	0	727	bulldog	MN	0	0	0	0	0	0	0	0	0
0	724	0	724	bulldog	ME	0	0	0	0	0	0	0	0	0
0	667	0	722	bulldog	MN	0	0	0	0	0	0	0	0	0
0	121	0	721	bulldog	MN	0	0	0	0	0	0	0	0	0
0	714	0	714	bulldog	ME	0	0	0	0	0	0	0	0	0
0	711	0	711	bulldog	ME	0	0	0	0	0	0	0	0	0
0	709	0	709	bulldog	ME	0	0	0	0	0	0	0	0	0
0	701	0	701	bulldog	ME	0	0	0	0	0	0	0	0	0
0	688	0	688	bulldog	ME	0	0	0	0	0	0	0	0	0
0	685	0	685	bulldog	ME	0	0	0	0	0	0	0	0	0
0	671	0	671	bulldog	ME	0	0	0	0	0	0	0	0	0
0	670	0	670	bulldog	ME	0	0	0	0	0	0	0	0	0
0	667	0	668	bulldog	MN	0	0	0	0	0	0	0	0	0
0	664	0	664	bulldog	ME	0	0	0	0	0	0	0	0	0
0	658	0	658	bulldog	ME	0	0	0	0	0	0	0	0	0
0	657	0	657	bulldog	ME	0	0	0	0	0	0	0	0	0
0	651	0	651	bulldog	ME	0	0	0	0	0	0	0	0	0
0	646	0	646	bulldog	ME	0	0	0	0	0	0	0	0	0
0	644	0	644	bulldog	ME	0	0	0	0	0	0	0	0	0
0	643	0	643	bulldog	ME	0	0	636	0	0	0	0	0	0
0	171	0	641	bulldog	MN	0	0	0	0	0	0	0	0	0
0	638	0	640	bulldog	MN	0	0	0	0	0	0	0	0	0
0	184	0	638	bulldog	MN	0	0	0	0	0	0	0	0	0
0	634	0	634	bulldog	ME	0	0	0	0	0	0	0	0	0
1	618	487	618	bulldog	ME	0	0	0	0	0	0	0	0	0
0	584	0	610	bulldog	MN	0	0	0	0	0	0	0	0	0
0	605	0	605	bulldog	ME	0	0	0	0	0	0	0	0	0
0	581	0	597	bulldog	MN	0	0	0	0	0	0	0	0	0
0	274	0	597	bulldog	MN	0	0	0	0	0	0	0	0	0
0	594	0	594	bulldog	ME	0	0	0	0	0	0	0	0	0
0	570	0	570	bulldog	ME	0	0	0	0	0	0	0	0	0
0	567	0	569	bulldog	MN	0	0	0	0	0	0	0	0	0
0	197	0	569	bulldog	MN	0	0	0	0	0	0	0	0	0
0	567	0	567	bulldog	ME	0	0	0	0	0	0	0	0	0
0	565	0	565	bulldog	ME	0	0	0	0	0	0	0	0	0
0	555	0	559	bulldog	MN	0	0	0	0	0	0	0	0	0
0	528	0	556	bulldog	MN	0	0	0	0	0	0	0	0	0
0	556	0	556	bulldog	ME	0	0	0	0	0	0	0	0	0
0	553	0	554	bulldog	MN	0	0	0	0	0	0	0	0	0
0	545	0	545	bulldog	ME	0	0	0	0	0	0	0	0	0
0	539	0	539	bulldog	ME	0	0	0	0	0	0	0	0	0
0	198	0	538	bulldog	MN	0	0	0	0	0	0	0	0	0
0	529	0	536	bulldog	MN	0	0	0	0	0	0	0	0	0
0	530	0	530	bulldog	ME	0	0	0	0	0	0	0	0	0
0	529	0	529	bulldog	ME	0	0	0	0	0	0	0	0	0
0	523	0	523	bulldog	MN	0	0	0	0	0	0	0	0	0
0	523	0	523	bulldog	ME	0	0	0	0	0	0	0	0	0
0	166	0	522	bulldog	MN	0	0	0	0	0	0	0	0	0
0	516	0	516	bulldog	ME	0	0	0	0	0	0	0	0	0
0	513	0	513	bulldog	ME	0	0	0	0	0	0	0	0	0
0	372	0	512	bulldog	MN	0	0	0	0	0	0	0	0	0
0	287	0	509	bulldog	MN	0	0	0	0	0	0	0	0	0
0	501	0	501	bulldog	ME	0	0	0	0	0	0	0	0	0
0	236	0	499	bulldog	MN	0	0	0	0	0	0	0	0	0
0	494	0	494	bulldog	ME	0	0	0	0	0	0	0	0	0
0	482	0	482	bulldog	ME	0	0	0	0	0	0	0	0	0
0	482	0	482	bulldog	ME	0	0	0	0	0	0	0	0	0
0	480	0	480	bulldog	ME	0	0	0	0	0	0	0	0	0
0	473	0	473	bulldog	ME	0	0	0	0	0	0	0	0	0
0	472	0	472	bulldog	ME	0	0	0	0	0	0	0	0	0
0	461	0	461	bulldog	ME	0	0	0	0	0	0	0	0	0
0	456	0	456	bulldog	ME	0	0	0	0	0	0	0	0	0
0	451	0	454	bulldog	MN	0	0	0	0	0	0	0	0	0
0	449	0	449	bulldog	ME	0	0	0	0	0	0	0	0	0
0	447	0	447	bulldog	ME	0	0	0	0	0	0	0	0	0
0	176	0	436	bulldog	MN	0	0	0	0	0	0	0	0	0
0	431	0	431	bulldog	ME	0	0	0	0	0	0	0	0	0
0	430	0	430	bulldog	ME	0	0	0	0	0	0	0	0	0
1	429	379	429	bulldog	ME	0	0	0	0	0	0	0	0	0
0	429	0	429	bulldog	ME	0	0	0	0	0	0	0	0	0
0	203	0	428	bulldog	MN	0	0	0	0	0	0	0	0	0
0	421	0	421	bulldog	ME	0	0	0	0	0	0	0	0	0
0	419	0	419	bulldog	ME	0	0	0	0	0	0	0	0	0
0	416	0	416	bulldog	ME	0	0	0	0	0	0	0	0	0
0	214	0	409	bulldog	MN	0	0	0	0	0	0	0	0	0
0	337	0	405	bulldog	MN	0	0	0	0	0	0	0	0	0
0	208	0	401	bulldog	MN	0	0	0	0	0	0	0	0	0
0	396	0	396	bulldog	ME	0	0	0	0	0	0	0	0	0
0	395	0	395	bulldog	ME	0	0	0	0	0	0	0	0	0
0	391	0	391	bulldog	ME	0	0	0	0	0	0	0	0	0
0	365	0	388	bulldog	MN	0	0	0	0	0	0	0	0	0
0	378	0	388	bulldog	MN	0	0	0	0	0	0	0	0	0
0	218	0	383	bulldog	MN	0	0	0	0	0	0	0	0	0
0	280	0	378	bulldog	MN	0	0	0	0	0	0	0	0	0
0	378	0	378	bulldog	ME	0	0	0	0	0	0	0	0	0
0	340	0	374	bulldog	MN	0	0	0	0	0	0	0	0	0
0	146	0	371	bulldog	MN	0	0	0	0	0	0	0	0	0
0	368	0	368	bulldog	ME	0	0	0	0	0	0	0	0	0
0	4376	0	4376	cavalier_king_charles_spaniel	ME	0	0	0	0	0	0	0	0	0
1	274	2352	4309	cavalier_king_charles_spaniel	MN	0	0	0	0	0	0	0	0	0
0	3933	0	3933	cavalier_king_charles_spaniel	ME	0	0	0	0	0	0	0	0	0
0	182	0	3890	cavalier_king_charles_spaniel	MN	0	0	0	0	0	0	0	0	0
0	3847	0	3847	cavalier_king_charles_spaniel	ME	0	0	0	0	0	0	0	0	0
0	348	0	3769	cavalier_king_charles_spaniel	MN	0	0	0	0	0	0	0	0	0
0	180	0	3645	cavalier_king_charles_spaniel	MN	0	0	0	0	0	0	0	0	0
0	3642	0	3642	cavalier_king_charles_spaniel	ME	0	0	0	0	0	0	0	0	0
0	3923	0	3496	cavalier_king_charles_spaniel	MN	0	0	0	0	0	0	0	0	0
0	122	0	3495	cavalier_king_charles_spaniel	MN	1380	0	0	0	0	0	0	0	0
0	171	0	3490	cavalier_king_charles_spaniel	MN	0	0	0	0	0	0	0	0	0
0	130	0	3462	cavalier_king_charles_spaniel	MN	0	0	0	0	0	0	0	0	0
0	3423	0	3423	cavalier_king_charles_spaniel	ME	0	0	0	0	0	0	0	0	0
0	187	0	3413	cavalier_king_charles_spaniel	MN	0	0	0	0	0	0	0	0	0
0	184	0	3390	cavalier_king_charles_spaniel	MN	0	0	0	0	0	0	0	0	0
0	3390	0	3390	cavalier_king_charles_spaniel	ME	0	0	0	0	0	0	0	0	0
0	241	0	3384	cavalier_king_charles_spaniel	MN	0	0	0	0	0	0	0	0	0
0	3348	0	3348	cavalier_king_charles_spaniel	ME	0	0	0	0	0	0	0	0	0
0	365	0	3345	cavalier_king_charles_spaniel	MN	0	0	0	0	0	0	0	0	0
0	280	0	3285	cavalier_king_charles_spaniel	MN	0	0	0	0	0	0	0	0	0
0	3281	0	3281	cavalier_king_charles_spaniel	ME	2903	0	0	0	0	0	0	0	0
0	3265	0	3265	cavalier_king_charles_spaniel	ME	0	0	3213	0	0	0	0	0	0
0	3250	0	3250	cavalier_king_charles_spaniel	ME	0	0	0	0	0	0	0	0	0
0	154	0	3075	cavalier_king_charles_spaniel	MN	0	0	0	0	0	0	0	0	0
0	184	0	3044	cavalier_king_charles_spaniel	MN	0	0	0	0	0	0	0	0	0
0	2956	0	2956	cavalier_king_charles_spaniel	ME	0	0	0	0	0	0	0	0	0
0	447	0	2928	cavalier_king_charles_spaniel	MN	0	0	0	0	0	0	0	0	0
0	2910	0	2910	cavalier_king_charles_spaniel	ME	0	0	0	0	0	0	0	0	0
0	2843	0	2843	cavalier_king_charles_spaniel	ME	0	0	0	0	0	0	0	0	0
0	2811	0	2811	cavalier_king_charles_spaniel	ME	0	0	0	0	0	0	0	0	0
0	243	0	2777	cavalier_king_charles_spaniel	MN	0	0	2726	0	0	0	0	0	0
0	151	0	2765	cavalier_king_charles_spaniel	MN	0	0	0	0	0	0	0	0	0
0	226	0	2662	cavalier_king_charles_spaniel	MN	0	0	0	0	0	0	0	0	0
0	1461	0	2609	cavalier_king_charles_spaniel	MN	0	0	0	0	0	0	0	0	0
0	591	0	2608	cavalier_king_charles_spaniel	MN	0	0	0	0	0	0	0	0	0
0	2956	0	2605	cavalier_king_charles_spaniel	MN	0	0	0	0	0	0	0	0	0
0	1034	0	2587	cavalier_king_charles_spaniel	MN	0	0	0	0	0	0	0	0	0
0	2570	0	2570	cavalier_king_charles_spaniel	ME	0	0	0	0	0	0	0	0	0
0	215	0	2561	cavalier_king_charles_spaniel	MN	0	0	0	0	0	0	0	0	0
0	2547	0	2547	cavalier_king_charles_spaniel	ME	0	0	0	0	0	0	0	0	0
0	2544	0	2544	cavalier_king_charles_spaniel	ME	0	0	0	0	0	0	0	0	0
0	2465	0	2465	cavalier_king_charles_spaniel	ME	0	0	0	0	0	0	0	0	0
0	229	0	2430	cavalier_king_charles_spaniel	MN	0	0	0	0	0	0	0	0	0
0	350	0	2420	cavalier_king_charles_spaniel	MN	0	0	0	0	0	0	0	0	0
0	1095	0	2380	cavalier_king_charles_spaniel	MN	0	0	0	0	0	0	0	0	0
0	34	0	2378	cavalier_king_charles_spaniel	MN	0	0	0	0	0	0	0	0	0
0	107	0	2361	cavalier_king_charles_spaniel	MN	0	0	0	0	0	0	0	0	0
0	2357	0	2357	cavalier_king_charles_spaniel	ME	0	0	0	0	0	0	0	0	0
0	2350	0	2350	cavalier_king_charles_spaniel	ME	0	0	0	0	0	0	0	0	0
0	322	0	2279	cavalier_king_charles_spaniel	MN	0	0	0	0	0	0	0	0	0
0	2232	0	2232	cavalier_king_charles_spaniel	ME	0	0	0	0	0	0	0	0	0
0	2205	0	2205	cavalier_king_charles_spaniel	ME	0	0	0	0	0	0	0	0	0
0	184	0	2200	cavalier_king_charles_spaniel	MN	0	0	0	0	0	0	0	0	0
0	2197	0	2197	cavalier_king_charles_spaniel	ME	0	0	0	0	0	0	0	0	0
0	158	0	2196	cavalier_king_charles_spaniel	MN	0	0	0	0	0	0	0	0	0
0	166	0	2174	cavalier_king_charles_spaniel	MN	0	0	0	0	0	0	0	0	0
0	2151	0	2151	cavalier_king_charles_spaniel	ME	0	0	0	0	0	0	0	0	0
0	498	0	2124	cavalier_king_charles_spaniel	MN	0	0	0	0	0	0	0	0	0
0	169	0	2029	cavalier_king_charles_spaniel	MN	0	0	0	0	0	0	0	0	0
0	1984	0	1986	cavalier_king_charles_spaniel	MN	1956	0	0	0	0	0	0	0	0
0	1939	0	1939	cavalier_king_charles_spaniel	ME	0	0	0	0	0	0	0	0	0
0	1894	0	1932	cavalier_king_charles_spaniel	MN	0	0	0	0	0	0	0	0	0
0	167	0	1902	cavalier_king_charles_spaniel	MN	0	0	0	0	0	0	0	0	0
0	1887	0	1887	cavalier_king_charles_spaniel	ME	0	0	0	0	0	0	0	0	0
0	257	0	1886	cavalier_king_charles_spaniel	MN	0	0	0	0	0	0	0	0	0
0	153	0	1875	cavalier_king_charles_spaniel	MN	0	0	0	0	0	0	0	0	0
0	181	0	1831	cavalier_king_charles_spaniel	MN	0	0	0	0	0	0	0	0	0
0	358	0	1712	cavalier_king_charles_spaniel	MN	0	0	0	0	0	0	0	0	0
0	113	0	1607	cavalier_king_charles_spaniel	MN	0	0	0	0	0	0	0	0	0
0	334	0	1599	cavalier_king_charles_spaniel	MN	0	0	0	0	0	0	0	0	0
0	1562	0	1562	cavalier_king_charles_spaniel	ME	0	0	0	0	0	0	0	0	0
0	1528	0	1528	cavalier_king_charles_spaniel	ME	0	0	0	0	0	0	0	0	0
0	191	0	1526	cavalier_king_charles_spaniel	MN	0	0	0	0	0	0	0	0	0
0	1510	0	1510	cavalier_king_charles_spaniel	ME	0	0	0	0	0	0	0	0	0
0	245	0	1506	cavalier_king_charles_spaniel	MN	0	0	0	0	0	0	0	0	0
0	1422	0	1422	cavalier_king_charles_spaniel	ME	0	0	0	0	0	0	0	0	0
0	121	0	1413	cavalier_king_charles_spaniel	MN	0	0	0	0	0	0	0	0	0
0	182	0	1379	cavalier_king_charles_spaniel	MN	0	0	0	0	0	0	0	0	0
0	1316	0	1355	cavalier_king_charles_spaniel	MN	0	0	0	0	0	0	0	0	0
0	1295	0	1331	cavalier_king_charles_spaniel	MN	0	0	0	0	0	0	0	0	0
0	1312	0	1312	cavalier_king_charles_spaniel	ME	0	0	0	0	0	0	0	0	0
0	192	0	1311	cavalier_king_charles_spaniel	MN	0	0	0	0	0	0	0	0	0
0	186	0	1283	cavalier_king_charles_spaniel	MN	0	0	0	0	0	0	0	0	0
0	1261	0	1261	cavalier_king_charles_spaniel	ME	0	0	0	0	0	0	0	0	0
0	151	0	1133	cavalier_king_charles_spaniel	MN	0	0	0	0	0	0	0	0	0
0	835	0	1100	cavalier_king_charles_spaniel	MN	0	0	0	0	0	0	0	0	0
0	1096	0	1096	cavalier_king_charles_spaniel	ME	0	0	0	0	0	0	0	0	0
0	1092	0	1091	cavalier_king_charles_spaniel	MN	0	0	0	0	0	0	0	0	0
0	1087	0	1087	cavalier_king_charles_spaniel	ME	0	0	0	0	0	0	0	0	0
0	224	0	1077	cavalier_king_charles_spaniel	MN	0	0	0	0	0	0	0	0	0
0	217	0	1032	cavalier_king_charles_spaniel	MN	0	0	0	0	0	0	0	0	0
0	233	0	1016	cavalier_king_charles_spaniel	MN	0	0	0	0	0	0	0	0	0
0	961	0	961	cavalier_king_charles_spaniel	ME	0	0	0	0	0	0	0	0	0
0	903	0	903	cavalier_king_charles_spaniel	ME	0	0	0	0	0	0	0	0	0
0	863	0	862	cavalier_king_charles_spaniel	MN	0	0	0	0	0	0	0	0	0
0	834	0	834	cavalier_king_charles_spaniel	ME	0	0	0	0	0	0	0	0	0
0	831	0	831	cavalier_king_charles_spaniel	ME	0	0	0	0	0	0	0	0	0
0	787	0	787	cavalier_king_charles_spaniel	ME	0	0	0	0	0	0	0	0	0
0	143	0	777	cavalier_king_charles_spaniel	MN	0	0	0	0	0	0	0	0	0
0	746	0	746	cavalier_king_charles_spaniel	ME	0	0	0	0	0	0	0	0	0
0	720	0	720	cavalier_king_charles_spaniel	ME	0	0	0	0	0	0	0	0	0
0	720	0	719	cavalier_king_charles_spaniel	MN	0	0	0	0	0	0	0	0	0
0	174	0	699	cavalier_king_charles_spaniel	MN	0	0	0	0	0	0	0	0	0
0	693	0	693	cavalier_king_charles_spaniel	ME	0	0	0	0	0	0	0	0	0
0	686	0	686	cavalier_king_charles_spaniel	ME	0	0	0	0	0	0	0	0	0
0	610	0	610	cavalier_king_charles_spaniel	ME	0	0	0	0	0	0	0	0	0
0	599	0	599	cavalier_king_charles_spaniel	ME	0	0	0	0	0	0	0	0	0
0	211	0	568	cavalier_king_charles_spaniel	MN	0	0	0	0	0	0	0	0	0
0	122	0	552	cavalier_king_charles_spaniel	MN	0	0	0	0	0	0	0	0	0
0	275	0	541	cavalier_king_charles_spaniel	MN	0	0	0	0	0	0	0	0	0
0	528	0	528	cavalier_king_charles_spaniel	ME	0	0	0	0	0	0	0	0	0
0	185	0	507	cavalier_king_charles_spaniel	MN	0	0	0	0	0	0	0	0	0
0	176	0	490	cavalier_king_charles_spaniel	MN	0	0	0	0	0	0	0	0	0
0	196	0	476	cavalier_king_charles_spaniel	MN	0	0	0	0	0	0	0	0	0
0	472	0	472	cavalier_king_charles_spaniel	MN	0	0	0	0	0	0	0	0	0
0	294	0	436	cavalier_king_charles_spaniel	MN	0	0	0	0	0	0	0	0	0
0	429	0	429	cavalier_king_charles_spaniel	ME	0	0	0	0	0	0	0	0	0
0	61	0	397	cavalier_king_charles_spaniel	MN	0	0	0	0	0	0	0	0	0
0	386	0	386	cavalier_king_charles_spaniel	ME	0	0	0	0	0	0	0	0	0
0	376	0	376	cavalier_king_charles_spaniel	ME	0	0	0	0	0	0	0	0	0
0	153	0	367	cavalier_king_charles_spaniel	MN	0	0	0	0	0	0	0	0	0
0	367	0	367	cavalier_king_charles_spaniel	ME	0	0	0	0	0	0	0	0	0
0	366	0	366	cavalier_king_charles_spaniel	ME	0	0	0	0	0	0	0	0	0
0	267	0	4357	chihuahua	MN	0	0	0	0	0	0	0	0	0
0	201	0	4342	chihuahua	MN	0	0	0	3839	0	0	0	0	0
0	4328	0	4328	chihuahua	ME	0	0	0	0	0	0	0	0	0
0	3380	0	4302	chihuahua	MN	0	0	0	0	0	0	0	0	0
0	4219	0	4219	chihuahua	ME	0	0	0	0	0	0	0	0	0
0	4160	0	4160	chihuahua	ME	0	0	0	0	0	0	0	0	0
0	4150	0	4150	chihuahua	ME	0	0	0	0	0	0	0	0	0
0	4142	0	4142	chihuahua	ME	0	0	4142	0	0	0	0	0	0
0	3304	0	4106	chihuahua	MN	0	0	0	2984	0	0	0	0	0
0	4070	0	4070	chihuahua	ME	0	0	0	0	0	0	0	0	0
0	241	0	4027	chihuahua	MN	0	0	0	0	0	0	0	0	0
0	273	0	4003	chihuahua	MN	0	0	0	0	0	0	0	0	0
0	365	0	3996	chihuahua	MN	0	0	0	0	0	0	0	0	0
0	3993	0	3993	chihuahua	ME	0	0	0	0	0	0	0	0	0
0	3926	0	3926	chihuahua	ME	0	0	0	0	0	0	0	0	0
0	3909	0	3909	chihuahua	ME	0	0	0	0	0	0	0	0	0
0	3287	0	3884	chihuahua	MN	0	0	0	0	0	0	0	0	0
0	3884	0	3884	chihuahua	ME	0	0	0	0	0	0	0	0	0
0	3877	0	3877	chihuahua	ME	0	0	0	0	0	0	0	0	0
0	3731	0	3856	chihuahua	MN	0	0	0	0	0	0	0	0	0
0	2582	0	3833	chihuahua	MN	0	0	0	0	0	0	0	0	0
0	3826	0	3826	chihuahua	ME	0	0	0	0	0	0	0	0	0
0	3792	0	3792	chihuahua	ME	0	0	0	0	0	0	0	0	0
0	1132	0	3781	chihuahua	MN	0	0	0	0	0	0	0	0	0
0	3772	0	3772	chihuahua	ME	0	0	0	0	0	0	0	0	0
0	3752	0	3752	chihuahua	ME	0	0	0	0	0	0	0	0	0
0	3742	0	3742	chihuahua	ME	0	0	0	0	0	0	0	0	0
0	2650	0	3735	chihuahua	MN	0	0	0	0	0	0	0	0	0
0	3701	0	3701	chihuahua	ME	0	0	0	0	0	0	0	0	0
0	2424	0	3691	chihuahua	MN	0	0	0	0	0	0	0	0	0
0	3672	0	3672	chihuahua	ME	0	0	0	0	0	0	0	0	0
0	3668	0	3668	chihuahua	ME	0	0	0	0	0	0	0	0	0
0	2164	0	3663	chihuahua	MN	0	0	0	0	0	0	0	0	0
0	3659	0	3659	chihuahua	ME	0	0	0	0	0	0	0	0	0
0	3653	0	3653	chihuahua	ME	0	0	0	0	0	0	0	0	0
0	3652	0	3652	chihuahua	ME	0	0	0	0	0	0	0	0	0
0	3639	0	3639	chihuahua	ME	0	0	0	0	0	0	0	0	0
0	3631	0	3631	chihuahua	MN	0	0	0	0	0	0	0	0	0
0	3623	0	3623	chihuahua	ME	0	0	0	0	0	0	0	0	0
0	2953	0	3611	chihuahua	MN	0	0	0	0	0	0	0	0	0
0	1721	0	3598	chihuahua	MN	0	0	0	0	0	0	0	0	0
0	3594	0	3594	chihuahua	ME	0	0	0	0	0	0	0	0	0
0	3583	0	3583	chihuahua	ME	0	0	0	0	0	0	0	0	0
0	3539	0	3539	chihuahua	MN	0	0	0	0	0	0	0	0	0
0	3506	0	3506	chihuahua	ME	0	0	0	0	0	0	0	0	0
1	183	3122	3504	chihuahua	MN	0	0	3231	0	0	0	0	0	0
0	3492	0	3492	chihuahua	ME	0	0	0	0	0	0	0	0	0
0	2504	0	3479	chihuahua	MN	0	0	0	0	0	0	0	0	0
0	3476	0	3476	chihuahua	ME	0	0	0	0	0	0	0	0	0
0	1889	0	3437	chihuahua	MN	0	0	0	0	0	0	0	0	0
0	3437	0	3437	chihuahua	ME	0	0	0	0	0	0	0	0	0
0	2010	0	3415	chihuahua	MN	0	0	0	0	0	0	0	0	0
0	3397	0	3397	chihuahua	ME	0	0	0	3165	0	0	0	0	0
0	3391	0	3391	chihuahua	ME	0	0	0	0	0	0	0	0	0
0	148	0	3382	chihuahua	MN	0	0	0	0	0	0	0	0	0
0	3376	0	3376	chihuahua	ME	0	0	3320	0	0	0	0	0	0
0	3374	0	3374	chihuahua	ME	0	0	0	0	0	0	0	0	0
0	2083	0	3356	chihuahua	MN	0	0	0	0	0	0	0	0	0
0	136	0	3348	chihuahua	MN	0	0	0	0	0	0	0	0	0
0	3339	0	3339	chihuahua	ME	0	0	0	0	0	0	0	0	0
0	549	0	3338	chihuahua	MN	0	0	0	0	0	0	0	0	0
0	3299	0	3299	chihuahua	ME	0	0	0	0	0	0	0	0	0
0	3276	0	3276	chihuahua	ME	0	0	0	0	0	0	0	0	0
0	3250	0	3250	chihuahua	ME	0	0	0	0	0	0	0	0	0
0	3249	0	3249	chihuahua	ME	0	0	0	0	0	0	0	0	0
0	3239	0	3239	chihuahua	ME	0	0	0	0	0	0	0	0	0
0	3165	0	3165	chihuahua	ME	0	0	0	0	0	0	0	0	0
0	3155	0	3155	chihuahua	ME	0	0	0	0	0	0	0	0	0
0	212	0	3153	chihuahua	MN	0	0	0	0	0	0	0	0	0
0	3143	0	3143	chihuahua	ME	0	0	0	0	0	0	0	0	0
0	3126	0	3126	chihuahua	ME	0	0	0	0	0	0	0	0	0
0	3120	0	3120	chihuahua	ME	0	0	0	0	0	0	0	0	0
0	3094	0	3094	chihuahua	ME	0	0	0	0	0	0	0	0	0
0	201	0	3083	chihuahua	MN	0	0	0	0	0	0	0	0	0
0	3075	0	3075	chihuahua	ME	0	0	0	0	0	0	0	0	0
0	3051	0	3051	chihuahua	ME	0	0	0	0	0	0	0	0	0
0	3012	0	3012	chihuahua	ME	0	0	0	0	0	0	0	0	0
0	2988	0	2988	chihuahua	ME	0	0	0	0	0	0	0	0	0
0	2961	0	2961	chihuahua	ME	0	0	0	0	0	0	0	0	0
0	2960	0	2960	chihuahua	ME	0	0	0	0	0	0	0	0	0
0	2956	0	2956	chihuahua	ME	0	0	0	0	0	0	0	0	0
0	90	0	2937	chihuahua	MN	0	0	0	0	0	0	0	0	0
0	2929	0	2929	chihuahua	ME	0	0	0	0	0	0	0	0	0
0	2929	0	2929	chihuahua	ME	0	0	0	0	0	0	0	0	0
0	184	0	2928	chihuahua	MN	0	0	0	0	0	0	0	0	0
0	2925	0	2924	chihuahua	MN	0	0	0	0	0	0	0	0	0
0	197	0	2908	chihuahua	MN	0	0	0	0	0	0	0	0	0
0	2905	0	2905	chihuahua	ME	0	0	0	0	0	0	0	0	0
0	2852	0	2852	chihuahua	ME	0	0	0	0	0	0	0	0	0
0	2787	0	2787	chihuahua	ME	0	0	0	0	0	0	0	0	0
0	2773	0	2773	chihuahua	ME	0	0	0	0	0	0	0	0	0
0	2772	0	2772	chihuahua	ME	0	0	0	0	0	0	0	0	0
0	2767	0	2767	chihuahua	ME	0	0	0	0	0	0	0	0	0
0	231	0	2761	chihuahua	MN	0	0	0	0	0	0	0	0	0
0	523	0	2748	chihuahua	MN	0	0	0	0	0	0	0	0	0
0	2724	0	2724	chihuahua	ME	0	0	0	0	0	0	0	0	0
0	2719	0	2719	chihuahua	ME	0	0	0	0	0	0	0	0	0
0	2669	0	2669	chihuahua	ME	0	0	0	0	0	0	0	0	0
0	2656	0	2656	chihuahua	ME	0	0	0	0	0	0	0	0	0
0	2636	0	2636	chihuahua	ME	0	0	0	2632	0	0	0	0	0
0	2581	0	2632	chihuahua	MN	0	0	0	0	0	0	0	0	0
0	182	0	2615	chihuahua	MN	0	0	0	0	0	0	0	0	0
0	184	0	2581	chihuahua	MN	0	0	0	0	0	0	0	0	0
0	2561	0	2561	chihuahua	ME	0	0	0	0	0	0	0	0	0
0	2559	0	2559	chihuahua	ME	0	0	2541	0	0	0	0	0	0
0	2559	0	2559	chihuahua	ME	0	0	0	0	0	0	0	0	0
0	182	0	2509	chihuahua	MN	0	0	0	0	0	0	0	0	0
0	2503	0	2503	chihuahua	ME	0	0	0	0	0	0	0	0	0
0	2501	0	2501	chihuahua	ME	0	0	0	0	0	0	0	0	0
0	2494	0	2494	chihuahua	ME	0	0	0	0	0	0	0	0	0
0	2097	0	2461	chihuahua	MN	0	0	0	0	0	0	0	0	0
0	2453	0	2453	chihuahua	ME	0	0	0	0	0	0	0	0	0
0	349	0	2444	chihuahua	MN	0	0	0	0	0	0	0	0	0
0	2428	0	2428	chihuahua	ME	0	0	0	0	0	0	0	0	0
0	192	0	2407	chihuahua	MN	0	0	0	0	0	0	0	0	0
0	2407	0	2407	chihuahua	ME	0	0	0	0	0	0	0	0	0
0	2398	0	2398	chihuahua	ME	0	0	0	0	0	0	0	0	0
0	2372	0	2372	chihuahua	ME	0	0	0	0	0	0	0	0	0
0	2368	0	2368	chihuahua	MN	0	0	0	0	0	0	0	0	0
0	2364	0	2364	chihuahua	ME	0	0	0	0	0	0	0	0	0
0	1265	0	2360	chihuahua	MN	0	0	0	0	0	0	0	0	0
0	2358	0	2358	chihuahua	ME	0	0	0	0	0	0	0	0	0
0	2357	0	2357	chihuahua	ME	0	0	0	0	0	0	0	0	0
0	181	0	2353	chihuahua	MN	0	0	0	0	0	0	0	0	0
0	92	0	2330	chihuahua	MN	0	0	0	0	0	0	0	0	0
0	1180	0	2327	chihuahua	MN	0	0	0	0	0	0	0	0	0
0	2321	0	2321	chihuahua	ME	0	0	0	0	0	0	0	0	0
0	365	0	2318	chihuahua	MN	0	0	0	0	0	0	0	0	0
0	980	0	2314	chihuahua	MN	0	0	0	0	0	0	0	0	0
0	2312	0	2312	chihuahua	ME	0	0	0	0	0	0	0	0	0
0	2300	0	2300	chihuahua	ME	0	0	0	0	0	0	0	0	0
0	2300	0	2300	chihuahua	ME	0	0	0	0	0	0	0	0	0
0	2295	0	2295	chihuahua	ME	0	0	0	0	0	0	0	0	0
0	2291	0	2291	chihuahua	ME	0	0	0	0	0	0	0	0	0
0	2285	0	2285	chihuahua	ME	0	0	0	1258	0	0	0	0	0
0	1864	0	2256	chihuahua	MN	0	0	0	0	0	0	0	0	0
0	2245	0	2245	chihuahua	ME	0	0	0	0	0	0	0	0	0
0	320	0	2224	chihuahua	MN	0	0	0	2092	0	0	0	0	0
0	2213	0	2213	chihuahua	ME	0	0	0	0	0	0	0	0	0
0	2201	0	2201	chihuahua	ME	0	0	0	0	0	0	0	0	0
0	2191	0	2191	chihuahua	ME	0	0	0	0	0	0	0	0	0
0	272	0	2183	chihuahua	MN	0	0	0	0	0	0	0	0	0
0	2182	0	2182	chihuahua	ME	0	0	0	0	0	0	0	0	0
0	2176	0	2176	chihuahua	ME	0	0	0	0	0	0	0	0	0
0	166	0	2170	chihuahua	MN	0	0	0	0	0	0	0	0	0
0	2169	0	2169	chihuahua	ME	0	0	0	0	0	0	0	0	0
0	2113	0	2162	chihuahua	MN	0	0	0	0	0	0	0	0	0
0	366	0	2156	chihuahua	MN	0	0	0	0	0	0	0	0	0
0	2127	0	2128	chihuahua	MN	0	0	0	0	0	0	0	0	0
0	870	0	2122	chihuahua	MN	0	0	0	0	0	0	0	0	0
0	79	0	2071	chihuahua	MN	0	0	0	0	0	0	0	0	0
0	2022	0	2039	chihuahua	MN	0	0	0	0	0	0	0	0	0
0	181	0	2025	chihuahua	MN	0	0	0	0	0	0	0	0	0
0	2008	0	2008	chihuahua	ME	0	0	0	0	0	0	0	0	0
0	1977	0	2005	chihuahua	MN	0	0	0	0	0	0	0	0	0
0	1993	0	1993	chihuahua	ME	0	0	0	0	0	0	0	0	0
0	259	0	1972	chihuahua	MN	0	0	0	0	0	0	0	0	0
0	1969	0	1969	chihuahua	ME	0	0	0	0	0	0	0	0	0
0	1966	0	1966	chihuahua	ME	0	0	0	0	0	0	0	0	0
0	1933	0	1933	chihuahua	ME	0	0	0	0	0	0	0	0	0
0	1767	0	1925	chihuahua	MN	0	0	0	0	0	0	0	0	0
0	174	0	1915	chihuahua	MN	0	0	0	0	0	0	0	0	0
0	1908	0	1908	chihuahua	ME	0	0	0	0	0	0	0	0	0
[truncated: 18,591 more rows]
